# Supplementary material for: Dissecting the role of the gut microbiota and diet on visceral fat mass accumulation
Source: Sci Rep. 2019 Jul 5;9:9758. doi: 10.1038/s41598-019-46193-w (PMC6611773; doi:10.1038/s41598-019-46193-w)
Supplement: Supplementary file 2 — Supplementary Dataset 1 [file 41598_2019_46193_MOESM2_ESM.xlsx]

## Sheet: Sheet1
Nutrient	Unit	Minimum	Median	Mean	Maximum
alcohol	g	0	6.523	9.956	106.235
water	g	831.8	2690.7	2706.1	5555
total_nitrogen	g	4.53	13.06	13.2	25.9
protein	g	28.71	80.65	81.25	159.52
fat	g	19.46	65.59	67.88	189.04
carbohydrate	g	55.55	241.58	245.04	579.49
starch	g	10.65	114.77	118.05	379.74
total_sugars	g	26.87	121.87	124.28	293.8
glucose	g	3.388	21.359	22.63	72.321
fructose	g	3.866	25.679	26.982	83.241
sucrose	g	3.46	44.55	47.22	133.12
maltose	g	0.0425	3.2718	3.6133	14.6442
lactose	g	0.04379	18.8652	19.5538	60.1679
nsp	g	5.147	19.867	20.556	49.998
satd_fa	g	6.184	23.403	24.639	70.515
mono_fa	g	4.934	21.49	22.356	63.878
poly_fa	g	2.773	14.893	15.587	51.667
trans_fas	g	0.1103	1.5015	1.6225	8.5593
cholesterol	mg	2.498	217.477	223.874	811.327
sodium	mg	709.6	2218.4	2269	5543.3
potassium	mg	1360	3900	3959	8524
calcium	mg	232.1	1061.7	1086.4	3142.1
magnesium	mg	99.16	342.07	346.64	696.04
phosphorus	mg	503.3	1487.7	1505	2986
iron	mg	3.995	12.665	12.957	36.047
copper	mg	0.4277	1.4916	1.5504	6.4094
zinc	mg	3.473	10	10.139	20.31
chloride	mg	1125	3564	3638	9129
manganese	mg	0.9754	4.0226	4.13	10.7773
iodine	ug	26.96	212.6	216.72	734.4
retinol	ug	14.62	350.95	533.5	10118.7
carotene	ug	208.8	4930.1	5303.5	30595.4
vitamin_d	ug	0.08695	2.41207	2.54973	13.4031
vitamin_e	mg	3.052	10.904	11.416	37.098
thiamin	mg	0.4517	1.7447	1.7686	4.98
riboflavin	mg	0.4182	2.329	2.3823	6.9579
niacin	mg	6.159	21.66	21.905	54.389
tryptophan	mg	5.415	17.07	17.144	34.428
vitamin_b6	mg	0.8195	2.5061	2.5543	8.1426
vitamin_b12	ug	0.01857	5.91529	6.21715	31.9131
folate	ug	94.86	381.4	397.06	1352.44
pantothenate	mg	1.875	6.051	6.607	127.25
biotin	ug	10.81	45.99	46.96	126.02
vitamin_c	mg	34.4	155.5	166.5	552.1
