# Supplementary material for: Dissecting the role of the gut microbiota and diet on visceral fat mass accumulation
Source: Sci Rep. 2019 Jul 5;9:9758. doi: 10.1038/s41598-019-46193-w (PMC6611773; doi:10.1038/s41598-019-46193-w)
Supplement: Supplementary file 3 — Supplementary Dataset 2 [file 41598_2019_46193_MOESM3_ESM.xlsx]

## Sheet: Sheet1
Nutrient	Number of OUTs assocaited (P<0.05/582)
nsp_g	34
biotin_ug	28
magnesium_mg	27
trans_fas_g	21
manganese_mg	19
vitamin_e_mg	19
alcohol_g	14
carbohydrate_g	12
iron_mg	12
potassium_mg	9
total_sugars_g	6
satd_fa_g	6
fructose_g	5
vitamin_c_mg	5
water_g	4
glucose_g	4
mono_fa_g	4
niacin_mg	4
folate_ug	4
sucrose_g	3
poly_fa_g	2
calcium_mg	2
thiamin_mg	2
vitamin_b6_mg	2
fat_g	1
starch_g	1
lactose_g	1
sodium_mg	1
chloride_mg	1
iodine_ug	1
carotene_ug	1
total_nitrogen_g	0
protein_g	0
maltose_g	0
cholesterol_mg	0
phosphorus_mg	0
copper_mg	0
zinc_mg	0
retinol_ug	0
vitamin_d_ug	0
riboflavin_mg	0
tryptophan_mg	0
vitamin_b12_ug	0
pantothenate_mg	0
