# Supplementary material for: Dissecting the role of the gut microbiota and diet on visceral fat mass accumulation
Source: Sci Rep. 2019 Jul 5;9:9758. doi: 10.1038/s41598-019-46193-w (PMC6611773; doi:10.1038/s41598-019-46193-w)
Supplement: Supplementary file 4 — Supplementary Dataset 3 [file 41598_2019_46193_MOESM4_ESM.xlsx]

## Sheet: Sheet1
	No correction	Fibre		Magnesium		VitaminE				biotin	trans fa				5 Nutriens
OTUs	93	91		91		89				92	89				81
Mean absolute effcet size	29.2275	28.8363		28.7851		28.296				28.9785	28.4405				27.5218
% OTUs significant post correction	NA	97.8495		97.8495		95.6989				98.9247	95.6989				87.0968
% of effect size loss	NA	98.6616		98.4864		96.8129				99.1483	97.3073				94.164
		k__Bacteria;_p__Firmicutes;_c__Clostridia;_o__Clostridiales;_f__Clostridiaceae;_g__Clostridium;_s__	k__Bacteria;_p__Firmicutes;_c__Clostridia;_o__Clostridiales	k__Bacteria;_p__Firmicutes;_c__Clostridia;_o__Clostridiales;_f__Lachnospiraceae;_g__Blautia;_s__	k__Bacteria;_p__Bacteroidetes;_c__Bacteroidia;_o__Bacteroidales;_f__Porphyromonadaceae;_g__Parabacteroides;_s__gordonii	k__Bacteria;_p__Bacteroidetes;_c__Bacteroidia;_o__Bacteroidales;_f__Bacteroidaceae;_g__Bacteroides;_s__	k__Bacteria;_p__Proteobacteria;_c__Betaproteobacteria;_o__Burkholderiales;_f__Oxalobacteraceae;_g__Oxalobacter;_s__formigenes	k__Bacteria;_p__Bacteroidetes;_c__Bacteroidia;_o__Bacteroidales;_f__Rikenellaceae;_g__;_s__	k__Bacteria;_p__Firmicutes;_c__Clostridia;_o__Clostridiales;_f__Veillonellaceae;_g__Acidaminococcus;_s__	k__Bacteria;_p__Bacteroidetes;_c__Bacteroidia;_o__Bacteroidales;_f__Porphyromonadaceae;_g__Parabacteroides;_s__gordonii	k__Bacteria;_p__Firmicutes;_c__Clostridia;_o__Clostridiales;_f__Ruminococcaceae;_g__Ruminococcus;_s__	k__Bacteria;_p__Firmicutes;_c__Clostridia;_o__Clostridiales;_f__Lachnospiraceae;_g__Blautia;_s__	k__Bacteria;_p__Firmicutes;_c__Clostridia;_o__Clostridiales;_f__Clostridiaceae;_g__Clostridium;_s__	k__Bacteria;_p__Firmicutes;_c__Clostridia;_o__Clostridiales	k__Bacteria;_p__Firmicutes;_c__Clostridia;_o__Clostridiales;_f__;_g__;_s__	k__Bacteria;_p__Firmicutes;_c__Clostridia;_o__Clostridiales;_f__;_g__;_s__	k__Bacteria;_p__Firmicutes;_c__Clostridia;_o__Clostridiales;_f__;_g__;_s__	k__Bacteria;_p__Firmicutes;_c__Clostridia;_o__Clostridiales;_f__Ruminococcaceae;_g__;_s__	k__Bacteria;_p__Bacteroidetes;_c__Bacteroidia;_o__Bacteroidales;_f__Bacteroidaceae;_g__Bacteroides;_s__	k__Bacteria;_p__Firmicutes;_c__Clostridia;_o__Clostridiales;_f__Ruminococcaceae;_g__;_s__	k__Bacteria;_p__Firmicutes;_c__Clostridia;_o__Clostridiales;_f__Ruminococcaceae;_g__Ruminococcus;_s__	k__Bacteria;_p__Proteobacteria;_c__Betaproteobacteria;_o__Burkholderiales;_f__Oxalobacteraceae;_g__Oxalobacter;_s__formigenes	k__Bacteria;_p__Firmicutes;_c__Clostridia;_o__Clostridiales;_f__Lachnospiraceae;_g__Blautia;_s__	k__Bacteria;_p__Actinobacteria;_c__Actinobacteria;_o__Actinomycetales;_f__Actinomycetaceae;_g__Actinomyces;_s__	k__Bacteria;_p__Bacteroidetes;_c__Bacteroidia;_o__Bacteroidales;_f__Rikenellaceae;_g__;_s__	k__Bacteria;_p__Firmicutes;_c__Clostridia;_o__Clostridiales;_f__Clostridiaceae;_g__Clostridium;_s__
