# Supplementary material for: Dissecting the role of the gut microbiota and diet on visceral fat mass accumulation
Source: Sci Rep. 2019 Jul 5;9:9758. doi: 10.1038/s41598-019-46193-w (PMC6611773; doi:10.1038/s41598-019-46193-w)
Supplement: Supplementary file 5 — Supplementary Dataset 4 [file 41598_2019_46193_MOESM5_ESM.xlsx]

## Sheet: Sheet1
			No correction			Fibre			Mg			VitE			biotin			transFa			5Food			AllFood
Response	Predictor	Taxa	pvalue	adj_pvalue	beta	pvalue	adj_pvalue	beta	pvalue	adj_pvalue	beta	pvalue	adj_pvalue	beta				pvalue	adj_pvalue	beta	pvalue	adj_pvalue	beta	pvalue	adj_pvalue	beta
VFM	denovo0	k__Bacteria;_p__Bacteroidetes;_c__Bacteroidia;_o__Bacteroidales;_f__Bacteroidaceae;_g__Bacteroides;_s__	0.802	0.858	1.5232	0.7634	0.8352	1.8318	0.727	0.8083	2.0748	0.624	0.7292	2.9744	0.7888	0.8596	1.5989	0.7973	0.8594	1.5311	0.627	0.7312	2.867	0.8182	0.8722	2.4572
VFM	denovo1	k__Bacteria;_p__Bacteroidetes;_c__Bacteroidia;_o__Bacteroidales;_f__Bacteroidaceae;_g__Bacteroides;_s__uniformis	0.7944	0.8515	1.4423	0.7479	0.8197	1.8053	0.765	0.838	1.696	0.694	0.7798	2.1958	0.7043	0.7944	2.1428	0.7885	0.8529	1.5321	0.6342	0.7382	2.6692	1	1	-1.0044
VFM	denovo346	k__Bacteria;_p__Firmicutes;_c__Clostridia;_o__Clostridiales;_f__;_g__;_s__	5.59e-13	3.25e-10	-43.2969	9.86e-13	5.74e-10	-42.8224	7.84e-13	4.57e-10	-42.9551	6.77e-13	3.94e-10	-42.9452	3.85e-13	2.24e-10	-43.5575	1.2e-12	6.96e-10	-42.5796	8.9e-13	5.18e-10	-42.6591	2.74e-11	5.71e-11	-39.4969
VFM	denovo276	k__Bacteria;_p__Firmicutes;_c__Clostridia;_o__Clostridiales;_f__Ruminococcaceae;_g__Oscillospira;_s__	2.14e-12	6.23e-10	-43.061	3.25e-12	9.45e-10	-42.618	5.46e-12	1.59e-09	-42.1991	2.94e-11	4.33e-09	-40.7678	3.86e-12	1.12e-09	-42.4646	9.12e-12	1.77e-09	-41.752	1.45e-10	1.96e-08	-39.2941	7.19e-13	1.51e-12	-43.929
VFM	denovo526	k__Bacteria;_p__Firmicutes;_c__Clostridia;_o__Clostridiales;_f__Ruminococcaceae;_g__Oscillospira;_s__	3.31e-12	6.43e-10	-40.6223	8.91e-12	1.73e-09	-39.8601	1.27e-11	2.47e-09	-39.5278	2.45e-11	4.33e-09	-38.9163	1.04e-11	1.52e-09	-39.7026	8.96e-12	1.77e-09	-39.7329	9.79e-11	1.9e-08	-37.6851	1.95e-09	4.05e-09	-35.0702
VFM	denovo13	k__Bacteria;_p__Firmicutes;_c__Clostridia;_o__Clostridiales;_f__Lachnospiraceae;_g__Blautia;_s__	1.73e-11	2.51e-09	38.1185	4.06e-11	5.91e-09	37.4003	5.42e-11	7.89e-09	37.2032	2.97e-11	4.33e-09	37.5125	8.81e-12	1.52e-09	38.5899	9.45e-11	1.38e-08	36.7543	6.24e-11	1.82e-08	37.0951	NaN	NaN	NaN
VFM	denovo59	k__Bacteria;_p__Firmicutes;_c__Clostridia;_o__Clostridiales;_f__Ruminococcaceae;_g__Oscillospira;_s__	7.32e-11	8.52e-09	-38.9299	1.49e-10	1.45e-08	-38.2603	2.31e-10	1.92e-08	-37.8683	2.56e-10	2.12e-08	-37.6674	9.42e-11	1.04e-08	-38.6797	3.58e-10	3.16e-08	-37.5739	1.06e-09	8.81e-08	-36.3897	1.33e-09	2.76e-09	-35.8125
VFM	denovo180	k__Bacteria;_p__Firmicutes;_c__Clostridia;_o__Clostridiales;_f__;_g__;_s__	1.15e-10	1.09e-08	-38.1083	2.18e-10	1.81e-08	-37.5079	1.99e-10	1.92e-08	-37.5836	1.19e-10	1.15e-08	-37.8291	2.29e-10	1.9e-08	-37.4566	3.81e-10	3.16e-08	-36.9737	5.01e-10	4.86e-08	-36.6621	4.55e-09	9.4e-09	-34.893
VFM	denovo163	k__Bacteria;_p__Firmicutes;_c__Clostridia;_o__Clostridiales;_f__Ruminococcaceae;_g__;_s__	1.32e-10	1.09e-08	-38.1919	9.5e-11	1.11e-08	-38.4613	8.83e-11	1.03e-08	-38.4883	8.66e-11	1.01e-08	-38.4	1.07e-10	1.04e-08	-38.3478	2.63e-10	3.06e-08	-37.5267	1.68e-10	1.96e-08	-37.6756	NaN	NaN	NaN
VFM	denovo448	k__Bacteria;_p__Firmicutes;_c__Clostridia;_o__Clostridiales;_f__Ruminococcaceae;_g__;_s__	2.12e-10	1.54e-08	-37.0308	4.49e-10	3.27e-08	-36.4255	5.79e-10	4.21e-08	-36.1792	9.8e-10	7.13e-08	-35.5589	8.14e-10	5.92e-08	-35.9606	6.06e-10	4.41e-08	-36.1025	5.23e-09	3.38e-07	-34.0832	NaN	NaN	NaN
VFM	denovo62	k__Bacteria;_p__Firmicutes;_c__Clostridia;_o__Clostridiales;_f__;_g__;_s__	9.64e-10	5.85e-08	-36.2257	1.83e-09	1.12e-07	-35.6266	2.42e-09	1.41e-07	-35.3633	1.25e-08	4.98e-07	-33.7872	1.88e-09	9.95e-08	-35.5764	4.92e-09	2.6e-07	-34.6969	7.12e-08	2.18e-06	-32.1342	7.24e-08	1.47e-07	-31.4412
VFM	denovo473	k__Bacteria;_p__Firmicutes;_c__Clostridia;_o__Clostridiales;_f__Ruminococcaceae;_g__;_s__	1e-09	5.85e-08	-36.4348	1.93e-09	1.12e-07	-35.8126	1.33e-09	8.57e-08	-36.122	1.24e-09	8.05e-08	-35.9965	1.43e-09	9.26e-08	-36.064	1.93e-09	1.24e-07	-35.7628	2.46e-09	1.79e-07	-35.3526	1.77e-08	3.62e-08	-33.1664
VFM	denovo12	k__Bacteria;_p__Firmicutes;_c__Clostridia;_o__Clostridiales;_f__Ruminococcaceae;_g__;_s__	1.19e-09	6.31e-08	-36.6569	2.15e-09	1.14e-07	-36.0235	3.16e-09	1.67e-07	-35.6323	2.74e-09	1.59e-07	-35.6333	1.75e-09	9.95e-08	-36.1661	7.27e-09	3.53e-07	-34.9129	1.64e-08	7.95e-07	-33.995	NaN	NaN	NaN
VFM	denovo110	k__Bacteria;_p__Firmicutes;_c__Clostridia;_o__Clostridiales;_f__Ruminococcaceae;_g__;_s__	1.65e-09	8.01e-08	-37.2119	4.66e-09	2.26e-07	-36.2454	3.58e-09	1.73e-07	-36.4447	1.28e-08	4.98e-07	-35.1076	3.46e-09	1.55e-07	-36.4569	2.44e-09	1.42e-07	-36.7513	2.19e-08	9.1e-07	-34.4758	4.42e-07	8.84e-07	-31.2085
VFM	denovo57	k__Bacteria;_p__Firmicutes;_c__Clostridia;_o__Clostridiales;_f__Lachnospiraceae;_g__Lachnospira;_s__	3.28e-09	1.47e-07	-34.161	8.77e-09	3.18e-07	-33.302	1.05e-08	3.59e-07	-33.0787	1.1e-08	4.93e-07	-32.8723	1.13e-08	3.88e-07	-33.1237	8.2e-09	3.67e-07	-33.3514	4.39e-08	1.7e-06	-31.6519	1.85e-07	3.75e-07	-30.2491
VFM	denovo311	k__Bacteria;_p__Firmicutes;_c__Clostridia;_o__Clostridiales;_f__Ruminococcaceae;_g__;_s__	4.04e-09	1.68e-07	-35.1114	6.24e-09	2.79e-07	-34.6845	7.63e-09	2.96e-07	-34.4383	8.48e-09	4.12e-07	-34.2627	3.46e-09	1.55e-07	-35.2222	1.07e-08	4.44e-07	-34.1629	1.64e-08	7.95e-07	-33.5772	2.38e-07	4.79e-07	-30.6146
VFM	denovo397	k__Bacteria;_p__Firmicutes;_c__Clostridia;_o__Clostridiales;_f__Ruminococcaceae;_g__;_s__	8.22e-09	3.15e-07	-33.991	8.5e-09	3.18e-07	-33.8945	7e-09	2.96e-07	-34.1621	1.81e-08	6.6e-07	-33.0397	9.48e-09	3.49e-07	-33.8044	2.08e-08	7.56e-07	-33.051	4.82e-08	1.75e-06	-32.1067	NaN	NaN	NaN
VFM	denovo198	k__Bacteria;_p__Firmicutes;_c__Clostridia;_o__Clostridiales;_f__Ruminococcaceae;_g__;_s__	8.89e-09	3.15e-07	-33.2959	9.3e-09	3.18e-07	-33.2253	9.45e-09	3.44e-07	-33.2698	2.11e-08	7.22e-07	-32.3659	9.61e-09	3.49e-07	-33.1867	2.46e-08	7.73e-07	-32.3222	5.77e-08	1.97e-06	-31.3657	5.9e-09	1.21e-08	-33.6429
VFM	denovo438	k__Bacteria;_p__Firmicutes;_c__Clostridia;_o__Clostridiales;_f__Ruminococcaceae;_g__;_s__	9.21e-09	3.15e-07	-33.7279	9.11e-09	3.18e-07	-33.6313	7.34e-09	2.96e-07	-33.9181	8.27e-09	4.12e-07	-33.6189	8.83e-09	3.49e-07	-33.7291	1.7e-08	6.6e-07	-33.0746	1.52e-08	7.95e-07	-32.9745	NaN	NaN	NaN
VFM	denovo56	k__Bacteria;_p__Firmicutes;_c__Clostridia;_o__Clostridiales;_f__Lachnospiraceae;_g__;_s__	9.77e-09	3.16e-07	-33.7121	1.46e-08	4.71e-07	-33.2849	2.01e-08	6.51e-07	-32.9423	3.54e-08	1.08e-06	-32.2554	1.86e-08	5.69e-07	-33.0408	2.34e-08	7.73e-07	-32.7827	1.1e-07	3.06e-06	-31.0741	1.46e-05	2.74e-05	-25.5557
VFM	denovo293	k__Bacteria;_p__Firmicutes;_c__Clostridia;_o__Clostridiales;_f__Ruminococcaceae;_g__;_s__	1.73e-08	5.3e-07	-32.8232	1.82e-08	5.58e-07	-32.704	2.78e-08	8.51e-07	-32.3227	5.46e-08	1.51e-06	-31.5562	1.45e-08	4.69e-07	-33.0044	2.53e-08	7.73e-07	-32.4007	6.27e-08	2.03e-06	-31.3575	6.03e-07	1.2e-06	-28.9554
VFM	denovo109	k__Bacteria;_p__Firmicutes;_c__Clostridia;_o__Clostridiales;_f__;_g__;_s__	2.14e-08	6.23e-07	-32.5531	4.91e-08	1.3e-06	-31.7755	5.51e-08	1.39e-06	-31.6383	1.04e-07	2.64e-06	-30.8552	2.66e-08	7.73e-07	-32.3319	6.39e-08	1.69e-06	-31.4619	2.51e-07	6.2e-06	-29.9855	NaN	NaN	NaN
VFM	denovo47	k__Bacteria;_p__Firmicutes;_c__Clostridia;_o__Clostridiales;_f__Ruminococcaceae;_g__;_s__	2.65e-08	7.32e-07	-33.5885	4.2e-08	1.22e-06	-33.0389	3.95e-08	1.15e-06	-33.0406	4.68e-08	1.36e-06	-32.8119	4.12e-08	1.04e-06	-32.9799	7.39e-08	1.87e-06	-32.4131	1.49e-07	3.95e-06	-31.5792	2.3e-07	4.66e-07	-30.9312
VFM	denovo958	k__Bacteria;_p__Firmicutes;_c__Clostridia;_o__Clostridiales;_f__;_g__;_s__	2.77e-08	7.32e-07	-31.9099	4.82e-08	1.3e-06	-31.2692	6.26e-08	1.52e-06	-31.1032	1.34e-07	3.12e-06	-30.1769	5.61e-08	1.31e-06	-31.1657	9.61e-08	2.33e-06	-30.6671	5.85e-07	1.22e-05	-28.6826	NaN	NaN	NaN
VFM	denovo956	k__Bacteria;_p__Firmicutes;_c__Clostridia;_o__Clostridiales;_f__Ruminococcaceae;_g__;_s__	3.62e-08	9.16e-07	-31.1628	6.12e-08	1.42e-06	-30.6909	5.06e-08	1.39e-06	-30.8309	2.28e-08	7.37e-07	-31.5007	3.8e-08	1.01e-06	-31.1183	3.85e-08	1.12e-06	-31.0665	2.06e-08	9.1e-07	-31.5548	9.16e-09	1.88e-08	-32.2011
VFM	denovo207	k__Bacteria;_p__Firmicutes;_c__Clostridia;_o__Clostridiales;_f__Ruminococcaceae;_g__;_s__	3.91e-08	9.48e-07	-31.7014	5.79e-08	1.4e-06	-31.3241	1.03e-07	2.41e-06	-30.7608	1.12e-07	2.71e-06	-30.5027	3.56e-08	9.87e-07	-31.767	1.23e-07	2.87e-06	-30.5255	2.56e-07	6.2e-06	-29.633	NaN	NaN	NaN
VFM	denovo489	k__Bacteria;_p__Firmicutes;_c__Clostridia;_o__Clostridiales;_f__Ruminococcaceae;_g__;_s__	5.11e-08	1.19e-06	-33.025	5.53e-08	1.4e-06	-32.8695	5.28e-08	1.39e-06	-32.9582	7.64e-08	2.02e-06	-32.4226	5.41e-08	1.31e-06	-32.9115	6.15e-08	1.69e-06	-32.7604	9.52e-08	2.77e-06	-32.0971	1.56e-06	3.06e-06	-28.8737
VFM	denovo36	k__Bacteria;_p__Firmicutes;_c__Clostridia;_o__Clostridiales;_f__;_g__;_s__	6.48e-08	1.45e-06	-30.8436	9.03e-08	2.02e-06	-30.493	1.53e-07	3.43e-06	-29.974	2.04e-07	4.56e-06	-29.561	1.25e-07	2.8e-06	-30.1816	1.68e-07	3.76e-06	-29.8483	6.75e-07	1.27e-05	-28.2797	NaN	NaN	NaN
VFM	denovo270	k__Bacteria;_p__Firmicutes;_c__Clostridia;_o__Clostridiales;_f__;_g__;_s__	6.87e-08	1.48e-06	-31.4848	1.69e-07	3.52e-06	-30.6242	2.53e-07	4.92e-06	-30.1926	6.99e-07	1.1e-05	-29.0346	2.06e-07	3.99e-06	-30.4428	2.48e-07	5.34e-06	-30.1908	3.48e-06	4.82e-05	-27.2947	3.91e-06	7.56e-06	-26.598
VFM	denovo323	k__Bacteria;_p__Firmicutes;_c__Clostridia;_o__Clostridiales;_f__Ruminococcaceae;_g__;_s__	9.33e-08	1.94e-06	-30.8353	1.58e-07	3.41e-06	-30.2502	1.65e-07	3.56e-06	-30.2107	2.67e-07	5.36e-06	-29.6271	1.63e-07	3.38e-06	-30.2934	2.57e-07	5.34e-06	-29.7529	8.72e-07	1.49e-05	-28.3411	2.56e-06	4.97e-06	-27.0505
VFM	denovo55	k__Bacteria;_p__Firmicutes;_c__Clostridia;_o__Clostridiales;_f__Lachnospiraceae;_g__[Ruminococcus];_s__	1.34e-07	2.7e-06	29.5392	2.86e-07	4.75e-06	28.7877	5.47e-07	7.96e-06	28.1441	8.45e-07	1.28e-05	27.5995	2.22e-07	4.03e-06	29.0162	4.87e-07	8.33e-06	28.2331	2.83e-06	4.12e-05	26.2791	NaN	NaN	NaN
VFM	denovo1686	k__Bacteria;_p__Firmicutes;_c__Clostridia;_o__Clostridiales;_f__Ruminococcaceae;_g__;_s__	1.55e-07	3.01e-06	-31.2223	1.98e-07	3.85e-06	-30.9103	2.15e-07	4.47e-06	-30.8668	3.75e-07	7.04e-06	-30.1059	2.39e-07	4.22e-06	-30.7309	2.93e-07	5.88e-06	-30.4677	8.7e-07	1.49e-05	-29.2027	NaN	NaN	NaN
VFM	denovo482	k__Bacteria;_p__Firmicutes;_c__Clostridia;_o__Clostridiales;_f__;_g__;_s__	1.75e-07	3.29e-06	-29.4867	2.64e-07	4.6e-06	-29.0288	4.11e-07	6.83e-06	-28.5625	2.31e-07	4.99e-06	-29.0686	2.14e-07	4.01e-06	-29.3083	4.71e-07	8.31e-06	-28.427	5.85e-07	1.22e-05	-28.1203	NaN	NaN	NaN
VFM	denovo353	k__Bacteria;_p__Firmicutes;_c__Clostridia;_o__Clostridiales;_f__Ruminococcaceae;_g__;_s__	1.89e-07	3.44e-06	-29.8302	1.98e-07	3.85e-06	-29.7568	2.33e-07	4.68e-06	-29.6305	2.43e-07	5.06e-06	-29.4488	1.54e-07	3.32e-06	-29.9968	3.76e-07	7.1e-06	-29.0575	4.05e-07	9.42e-06	-28.858	1.19e-06	2.34e-06	-27.725
VFM	denovo552	k__Bacteria;_p__Firmicutes;_c__Clostridia;_o__Clostridiales;_f__Christensenellaceae;_g__;_s__	1.98e-07	3.49e-06	-30.3113	3.45e-07	5.38e-06	-29.6674	4.49e-07	7.26e-06	-29.4172	9.57e-07	1.39e-05	-28.5453	3.46e-07	5.76e-06	-29.714	5.72e-07	9.25e-06	-29.1314	3.14e-06	4.45e-05	-27.1453	NaN	NaN	NaN
VFM	denovo733	k__Bacteria;_p__Firmicutes;_c__Clostridia;_o__Clostridiales;_f__Ruminococcaceae;_g__Ruminococcus;_s__	2.18e-07	3.73e-06	-29.4813	2.33e-07	4.38e-06	-29.386	5.05e-07	7.9e-06	-28.6131	8.56e-07	1.28e-05	-28.0167	5.49e-07	7.99e-06	-28.5845	7.26e-07	1.06e-05	-28.2679	4.37e-06	5.78e-05	-26.2285	NaN	NaN	NaN
VFM	denovo123	k__Bacteria;_p__Firmicutes;_c__Clostridia;_o__Clostridiales;_f__Ruminococcaceae;_g__;_s__	2.25e-07	3.74e-06	-31.1063	5.4e-07	7.86e-06	-30.1288	5.3e-07	7.9e-06	-30.0986	1.61e-06	2.12e-05	-28.8305	4.64e-07	7.11e-06	-30.2782	6.96e-07	1.04e-05	-29.7912	5.59e-06	6.82e-05	-27.3899	NaN	NaN	NaN
VFM	denovo363	k__Bacteria;_p__Firmicutes;_c__Clostridia;_o__Clostridiales;_f__Christensenellaceae;_g__;_s__	2.42e-07	3.92e-06	-29.9436	2.69e-07	4.6e-06	-29.8448	2.96e-07	5.32e-06	-29.7271	4.16e-07	7.57e-06	-29.2897	1.93e-07	3.87e-06	-30.2021	5.7e-07	9.25e-06	-29.0443	7.84e-07	1.43e-05	-28.6163	6.09e-07	1.21e-06	-28.9049
VFM	denovo297	k__Bacteria;_p__Firmicutes;_c__Clostridia;_o__Clostridiales;_f__;_g__;_s__	2.68e-07	4.16e-06	-29.9285	5.01e-07	7.47e-06	-29.2636	5.22e-07	7.9e-06	-29.1816	6.15e-07	1.02e-05	-28.9252	5.04e-07	7.52e-06	-29.28	3.78e-07	7.1e-06	-29.4719	1.08e-06	1.75e-05	-28.2273	1.86e-05	3.47e-05	-24.8039
VFM	denovo760	k__Bacteria;_p__Firmicutes;_c__Clostridia;_o__Clostridiales;_f__Ruminococcaceae;_g__;_s__	2.71e-07	4.16e-06	-30.6595	2.45e-07	4.46e-06	-30.7721	3.01e-07	5.32e-06	-30.5431	4.61e-07	8.12e-06	-29.9489	3.67e-07	5.92e-06	-30.3196	6e-07	9.44e-06	-29.7457	1.25e-06	1.96e-05	-28.7644	NaN	NaN	NaN
VFM	denovo338	k__Bacteria;_p__Firmicutes;_c__Clostridia	2.91e-07	4.35e-06	-31.1907	3.51e-07	5.38e-06	-30.935	2.8e-07	5.25e-06	-31.1937	3.39e-07	6.57e-06	-30.8815	3.21e-07	5.49e-06	-31.0781	3.93e-07	7.14e-06	-30.7894	4.78e-07	1.07e-05	-30.3738	7e-07	1.39e-06	-29.7261
VFM	denovo27	k__Bacteria;_p__Firmicutes;_c__Clostridia;_o__Clostridiales;_f__Lachnospiraceae;_g__[Ruminococcus];_s__gnavus	4.87e-07	7.09e-06	30.1951	1.46e-06	1.89e-05	29.0905	1.7e-06	2.2e-05	28.8041	1.3e-06	1.75e-05	28.922	1.39e-06	1.72e-05	29.0523	1.38e-06	1.87e-05	29.0119	4.74e-06	6.13e-05	27.5292	NaN	NaN	NaN
VFM	denovo1116	k__Bacteria;_p__Firmicutes;_c__Clostridia;_o__Clostridiales;_f__;_g__;_s__	5.76e-07	8.17e-06	-28.8716	1.24e-06	1.68e-05	-28.0204	1.22e-06	1.61e-05	-27.9951	4.94e-06	5.43e-05	-26.4094	1.27e-06	1.6e-05	-27.997	1.63e-06	2.16e-05	-27.6885	1.71e-05	0.000153	-24.965	1.35e-05	2.54e-05	-25.0601
VFM	denovo5	k__Bacteria;_p__Firmicutes;_c__Clostridia;_o__Clostridiales;_f__;_g__;_s__	6.58e-07	9e-06	29.1745	6.6e-07	9.36e-06	29.1431	6.19e-07	8.78e-06	29.2604	6.32e-07	1.02e-05	29.1299	5.65e-07	8.03e-06	29.3675	7.61e-07	1.08e-05	28.9912	6.62e-07	1.27e-05	28.9956	4.4e-06	8.48e-06	26.7961
VFM	denovo151	k__Bacteria;_p__Firmicutes;_c__Clostridia;_o__Clostridiales;_f__;_g__;_s__	6.65e-07	9e-06	-27.9531	1.63e-06	2.02e-05	-27.0235	2.77e-06	3.04e-05	-26.4163	1.21e-06	1.69e-05	-27.1624	1.69e-06	1.97e-05	-26.8977	3.01e-06	3.65e-05	-26.3875	6.96e-06	7.88e-05	-25.2595	NaN	NaN	NaN
VFM	denovo350	k__Bacteria;_p__Firmicutes;_c__Erysipelotrichi;_o__Erysipelotrichales;_f__Erysipelotrichaceae;_g__cc_115;_s__	7.39e-07	9.78e-06	-28.1341	3.11e-07	5.03e-06	-29.1137	3.27e-07	5.6e-06	-28.9996	4.78e-07	8.19e-06	-28.5361	3.76e-07	5.92e-06	-28.8725	1.31e-06	1.82e-05	-27.4574	6.43e-07	1.27e-05	-28.2308	NaN	NaN	NaN
VFM	denovo2118	k__Bacteria;_p__Firmicutes;_c__Clostridia;_o__Clostridiales;_f__Ruminococcaceae;_g__Oscillospira;_s__	8.7e-07	1.13e-05	-27.9122	9.24e-07	1.28e-05	-27.8243	8.35e-07	1.16e-05	-27.9644	1.22e-06	1.69e-05	-27.4371	8.4e-07	1.16e-05	-27.9521	6.78e-07	1.04e-05	-28.1526	9.19e-07	1.53e-05	-27.7136	5.78e-06	1.11e-05	-25.7277
VFM	denovo90	k__Bacteria;_p__Firmicutes;_c__Clostridia;_o__Clostridiales;_f__Lachnospiraceae;_g__Coprococcus;_s__	1.1e-06	1.4e-05	-28.4334	1.57e-06	1.99e-05	-28.0161	1.89e-06	2.32e-05	-27.8595	8.07e-06	7.58e-05	-26.1163	1.14e-06	1.51e-05	-28.4371	3.14e-06	3.65e-05	-27.3044	1.91e-05	0.000169	-25.0432	NaN	NaN	NaN
VFM	denovo197	k__Bacteria;_p__Firmicutes;_c__Clostridia;_o__Clostridiales;_f__Clostridiaceae;_g__;_s__	1.46e-06	1.78e-05	-29.0544	3.61e-06	3.82e-05	-28.057	2.59e-06	2.96e-05	-28.3591	5.1e-06	5.48e-05	-27.4053	1.82e-06	2.08e-05	-28.7638	3.12e-06	3.65e-05	-28.0603	8.76e-06	9.27e-05	-26.8401	NaN	NaN	NaN
VFM	denovo155	k__Bacteria;_p__Firmicutes;_c__Clostridia;_o__Clostridiales;_f__Ruminococcaceae;_g__;_s__	1.47e-06	1.78e-05	-28.541	2.14e-06	2.5e-05	-28.0821	1.77e-06	2.24e-05	-28.2957	2.23e-06	2.82e-05	-27.924	2.4e-06	2.63e-05	-27.9647	2.88e-06	3.65e-05	-27.7386	5.48e-06	6.82e-05	-26.8848	4.1e-05	7.55e-05	-24.0917
VFM	denovo1015	k__Bacteria;_p__Firmicutes;_c__Clostridia;_o__Clostridiales;_f__;_g__;_s__	1.5e-06	1.79e-05	-26.5717	2.14e-06	2.5e-05	-26.1563	2.2e-06	2.56e-05	-26.1153	3.09e-06	3.67e-05	-25.6731	1.9e-06	2.12e-05	-26.3152	5.07e-06	5.09e-05	-25.2207	1.04e-05	0.000102	-24.3689	NaN	NaN	NaN
VFM	denovo761	k__Bacteria;_p__Firmicutes;_c__Clostridia;_o__Clostridiales;_f__;_g__;_s__	1.71e-06	1.99e-05	-26.4211	3.03e-06	3.44e-05	-25.8314	1.17e-06	1.59e-05	-26.8087	7.4e-06	7.28e-05	-24.746	1.42e-06	1.72e-05	-26.6093	1.74e-06	2.25e-05	-26.3958	5.62e-06	6.82e-05	-25.1843	NaN	NaN	NaN
VFM	denovo651	k__Bacteria;_p__Firmicutes;_c__Clostridia;_o__Clostridiales;_f__Ruminococcaceae;_g__;_s__	2e-06	2.28e-05	-26.7005	1.46e-06	1.89e-05	-27.0184	1.92e-06	2.32e-05	-26.7511	2.02e-06	2.61e-05	-26.5591	2.52e-06	2.72e-05	-26.3987	4.83e-06	5.09e-05	-25.6408	6.03e-06	7.16e-05	-25.3192	2.5e-06	4.88e-06	-26.518
VFM	denovo348	k__Bacteria;_p__Firmicutes;_c__Clostridia;_o__Clostridiales;_f__Ruminococcaceae;_g__;_s__	2.12e-06	2.38e-05	-27.7089	4.4e-06	4.4e-05	-26.9101	5.13e-06	5.06e-05	-26.6787	4.84e-06	5.42e-05	-26.6067	3.1e-06	3.22e-05	-27.2113	6.68e-06	6.37e-05	-26.3647	1.45e-05	0.000134	-25.3646	NaN	NaN	NaN
VFM	denovo187	k__Bacteria;_p__Firmicutes;_c__Clostridia;_o__Clostridiales;_f__Ruminococcaceae;_g__;_s__	2.2e-06	2.41e-05	-26.7628	1.81e-06	2.2e-05	-26.9568	2.05e-06	2.43e-05	-26.8355	3.86e-06	4.4e-05	-25.9696	1.19e-06	1.54e-05	-27.4062	3.3e-06	3.76e-05	-26.2574	3.87e-06	5.24e-05	-25.9676	NaN	NaN	NaN
VFM	denovo546	k__Bacteria;_p__Firmicutes;_c__Clostridia;_o__Clostridiales;_f__;_g__;_s__	2.42e-06	2.59e-05	-26.7982	3.14e-06	3.45e-05	-26.4674	4.02e-06	4.11e-05	-26.292	2.89e-06	3.51e-05	-26.4962	3.47e-06	3.48e-05	-26.3769	5.06e-06	5.09e-05	-25.9059	7.04e-06	7.88e-05	-25.3854	9.79e-05	0.000177	-22.3175
VFM	denovo1332	k__Bacteria;_p__Firmicutes;_c__Clostridia;_o__Clostridiales;_f__Ruminococcaceae;_g__;_s__	2.45e-06	2.59e-05	-26.5526	3.61e-06	3.82e-05	-26.0232	2.99e-06	3.22e-05	-26.3014	3.73e-06	4.34e-05	-25.9621	1.14e-06	1.51e-05	-27.4055	3.12e-06	3.65e-05	-26.172	2.38e-06	3.64e-05	-26.4912	NaN	NaN	NaN
VFM	denovo42	k__Bacteria;_p__Firmicutes;_c__Clostridia;_o__Clostridiales;_f__Ruminococcaceae;_g__Ruminococcus;_s__	3.23e-06	3.36e-05	-27.3887	4.23e-06	4.32e-05	-27.0383	4.68e-06	4.69e-05	-26.9629	9.98e-06	9.07e-05	-25.8829	1.64e-06	1.94e-05	-28.1721	4.84e-06	5.09e-05	-26.843	8.05e-06	8.84e-05	-26.2074	7.78e-06	1.49e-05	-26.2483
VFM	denovo806	k__Bacteria;_p__Firmicutes;_c__Clostridia;_o__Clostridiales;_f__Ruminococcaceae;_g__Ruminococcus;_s__	3.61e-06	3.68e-05	-25.5327	4.46e-06	4.4e-05	-25.2486	6.65e-06	6.05e-05	-24.8586	5.39e-06	5.6e-05	-24.9664	5.86e-06	5.5e-05	-24.9807	7.48e-06	7.02e-05	-24.6754	1.38e-05	0.000129	-23.8504	8.35e-07	1.65e-06	-27.6791
VFM	denovo1106	k__Bacteria;_p__Firmicutes;_c__Clostridia;_o__Clostridiales;_f__Ruminococcaceae;_g__;_s__	3.78e-06	3.8e-05	-26.3258	3.92e-06	4.07e-05	-26.2674	3.34e-06	3.53e-05	-26.4698	7.33e-06	7.28e-05	-25.4425	4.44e-06	4.31e-05	-26.1381	4.9e-06	5.09e-05	-25.947	1.07e-05	0.000104	-24.9733	6.06e-05	0.000111	-22.6236
VFM	denovo721	k__Bacteria;_p__Firmicutes;_c__Clostridia;_o__Clostridiales;_f__Ruminococcaceae;_g__;_s__	4.21e-06	4.11e-05	-26.6399	3.07e-06	3.44e-05	-26.945	2.67e-06	2.99e-05	-27.1628	2.62e-06	3.24e-05	-27.1238	2.95e-06	3.12e-05	-27.0383	4.61e-06	5.07e-05	-26.4771	2.5e-06	3.73e-05	-27.0828	NaN	NaN	NaN
VFM	denovo286	k__Bacteria;_p__Firmicutes;_c__Clostridia;_o__Clostridiales;_f__;_g__;_s__	4.24e-06	4.11e-05	-26.906	6.78e-06	6.27e-05	-26.3693	5.5e-06	5.25e-05	-26.5185	7.51e-06	7.28e-05	-26.1553	4.08e-06	4.02e-05	-26.9052	6.56e-06	6.36e-05	-26.3013	9.67e-06	9.7e-05	-25.7656	1.42e-05	2.68e-05	-25.0163
VFM	denovo662	k__Bacteria;_p__Bacteroidetes;_c__Bacteroidia;_o__Bacteroidales;_f__Rikenellaceae;_g__;_s__	4.74e-06	4.52e-05	-25.7434	6.99e-06	6.35e-05	-25.2846	6.97e-06	6.24e-05	-25.2856	1.96e-05	0.000161	-24.0171	8.16e-06	7.08e-05	-25.1089	5.57e-06	5.5e-05	-25.5276	2.93e-05	0.000237	-23.4825	1.86e-05	3.47e-05	-23.9871
VFM	denovo424	k__Bacteria;_p__Firmicutes;_c__Clostridia;_o__Clostridiales;_f__Ruminococcaceae;_g__Ruminococcus;_s__	5.12e-06	4.81e-05	-27.2169	6.54e-06	6.14e-05	-26.9189	5.73e-06	5.37e-05	-27.007	5.18e-06	5.48e-05	-27.069	6.52e-06	5.93e-05	-26.871	8.18e-06	7.44e-05	-26.6042	9.27e-06	9.47e-05	-26.271	1.2e-05	2.28e-05	-25.8774
VFM	denovo60	k__Bacteria;_p__Firmicutes;_c__Bacilli;_o__Lactobacillales;_f__Streptococcaceae;_g__Streptococcus;_s__	5.42e-06	5.01e-05	27.0517	6.34e-06	6.05e-05	26.8991	3.94e-06	4.1e-05	27.4846	1.09e-05	9.77e-05	26.1302	5.61e-06	5.35e-05	26.9883	4.17e-06	4.67e-05	27.3346	8.73e-06	9.27e-05	26.3563	1.73e-05	3.24e-05	25.2765
VFM	denovo1898	k__Bacteria;_p__Firmicutes;_c__Clostridia;_o__Clostridiales;_f__Lachnospiraceae;_g__;_s__	6.3e-06	5.73e-05	-25.4404	8.14e-06	7.07e-05	-25.1277	7.18e-06	6.33e-05	-25.3527	6.52e-06	6.66e-05	-25.3183	7.23e-06	6.47e-05	-25.3267	1.06e-05	9.26e-05	-24.8043	1.14e-05	0.000108	-24.6556	9.56e-06	1.82e-05	-24.6401
VFM	denovo231	k__Bacteria;_p__Firmicutes;_c__Clostridia;_o__Clostridiales;_f__Ruminococcaceae;_g__Oscillospira;_s__	6.51e-06	5.83e-05	-26.7425	7.22e-06	6.46e-05	-26.6363	9.44e-06	8.08e-05	-26.2737	2.07e-05	0.000167	-25.1814	7.71e-06	6.79e-05	-26.5177	9.65e-06	8.64e-05	-26.1909	3.15e-05	0.000251	-24.5759	3.43e-07	6.88e-07	-29.9215
VFM	denovo664	k__Bacteria;_p__Firmicutes;_c__Clostridia;_o__Clostridiales;_f__Ruminococcaceae;_g__;_s__	6.98e-06	6.16e-05	-25.3471	1.24e-05	0.000103	-24.6772	1.56e-05	0.000128	-24.4168	1.93e-05	0.000161	-24.1005	1.01e-05	8.58e-05	-24.9298	1.85e-05	0.000149	-24.1307	5.1e-05	0.000391	-22.865	NaN	NaN	NaN
VFM	denovo605	k__Bacteria;_p__Firmicutes;_c__Clostridia;_o__Clostridiales;_f__Ruminococcaceae;_g__;_s__	7.3e-06	6.34e-05	-26.2487	8.27e-06	7.08e-05	-26.142	8.46e-06	7.35e-05	-26.0469	7.91e-06	7.55e-05	-26.0406	1.09e-05	8.92e-05	-25.7465	1.12e-05	9.46e-05	-25.6692	1.56e-05	0.000142	-25.1347	9.48e-06	1.81e-05	-25.4954
VFM	denovo727	k__Bacteria;_p__Firmicutes;_c__Erysipelotrichi;_o__Erysipelotrichales;_f__Erysipelotrichaceae;_g__;_s__	8.1e-06	6.93e-05	-25.364	5.3e-06	5.14e-05	-25.7869	5.86e-06	5.42e-05	-25.7408	8.88e-06	8.21e-05	-25.1501	3.42e-06	3.48e-05	-26.3948	1.07e-05	9.26e-05	-25.0223	7e-06	7.88e-05	-25.4445	NaN	NaN	NaN
VFM	denovo72	k__Bacteria;_p__Firmicutes;_c__Clostridia;_o__Clostridiales;_f__;_g__;_s__	8.67e-06	7.31e-05	-25.8004	1.74e-05	0.000136	-24.8897	2.6e-05	0.000192	-24.4302	6.46e-05	0.000427	-23.2136	2.14e-05	0.000162	-24.698	3.78e-05	0.000275	-24.0079	0.000346	0.0018	-20.9357	0.000982	0.0016	-18.7422
VFM	denovo37	k__Bacteria;_p__Bacteroidetes;_c__Bacteroidia;_o__Bacteroidales;_f__Bacteroidaceae;_g__Bacteroides;_s__	8.87e-06	7.38e-05	-25.1027	1.21e-05	0.000102	-24.7958	9.73e-06	8.21e-05	-25.034	2.28e-05	0.000179	-23.9298	1.42e-05	0.000114	-24.5472	1.76e-05	0.000144	-24.3289	5.51e-05	0.000417	-22.8295	0.00011	0.000198	-21.5904
VFM	denovo792	k__Bacteria;_p__Firmicutes;_c__Clostridia;_o__Clostridiales;_f__Ruminococcaceae;_g__;_s__	9.47e-06	7.76e-05	-24.9793	1.34e-05	0.000108	-24.5518	1.24e-05	0.000104	-24.569	2.14e-05	0.000171	-23.8425	1.02e-05	8.58e-05	-24.8733	1.09e-05	9.33e-05	-24.6942	2.33e-05	0.000202	-23.7341	NaN	NaN	NaN
VFM	denovo387	k__Bacteria;_p__Firmicutes;_c__Clostridia;_o__Clostridiales;_f__Christensenellaceae;_g__;_s__	9.7e-06	7.84e-05	-26.3747	7.63e-06	6.73e-05	-26.6462	5.39e-06	5.23e-05	-27.0736	1.31e-05	0.000115	-25.917	6.5e-06	5.93e-05	-26.8177	8.13e-06	7.44e-05	-26.5515	9.24e-06	9.47e-05	-26.2692	3.83e-06	7.42e-06	-27.3878
VFM	denovo501	k__Bacteria;_p__Firmicutes;_c__Clostridia;_o__Clostridiales;_f__[Mogibacteriaceae];_g__;_s__	1.1e-05	8.74e-05	-25.9052	2.05e-05	0.000157	-25.1784	2.01e-05	0.000156	-25.1343	2.82e-05	0.000213	-24.6167	1.9e-05	0.000147	-25.1783	1.53e-05	0.000127	-25.4262	4.6e-05	0.000357	-23.955	NaN	NaN	NaN
VFM	denovo254	k__Bacteria;_p__Firmicutes;_c__Clostridia;_o__Clostridiales;_f__;_g__;_s__	1.19e-05	9.37e-05	-25.0728	1.76e-05	0.000136	-24.6102	2.34e-05	0.00018	-24.1961	1.81e-05	0.000155	-24.3867	1.69e-05	0.000133	-24.5718	2.74e-05	0.000213	-23.9946	4.5e-05	0.000354	-23.2736	0.000111	0.0002	-22.0444
VFM	denovo510	k__Bacteria;_p__Firmicutes;_c__Clostridia;_o__Clostridiales;_f__Ruminococcaceae;_g__;_s__	1.23e-05	9.52e-05	-25.1643	1.75e-05	0.000136	-24.6565	1.9e-05	0.000151	-24.5634	2.67e-05	0.000205	-24.0564	1.24e-05	9.99e-05	-25.0349	3.14e-05	0.000236	-23.952	5.86e-05	0.00043	-23.0495	0.000162	0.000288	-21.6169
VFM	denovo385	k__Bacteria;_p__Firmicutes;_c__Clostridia;_o__Clostridiales;_f__Lachnospiraceae;_g__;_s__	1.44e-05	0.00011	-25.0519	1.32e-05	0.000108	-25.1487	1.82e-05	0.000147	-24.7613	1.86e-05	0.000157	-24.5868	1.07e-05	8.88e-05	-25.3544	2.73e-05	0.000213	-24.2127	2.79e-05	0.000232	-24.0652	NaN	NaN	NaN
VFM	denovo41	k__Bacteria;_p__Tenericutes;_c__Mollicutes;_o__RF39;_f__;_g__;_s__	1.54e-05	0.000117	-25.0214	2.73e-05	0.000204	-24.3471	1.99e-05	0.000156	-24.7108	3.65e-05	0.000269	-23.8117	1.92e-05	0.000147	-24.7312	2.6e-05	0.000208	-24.3279	5.91e-05	0.00043	-23.2383	0.000447	0.000777	-20.2393
VFM	denovo1764	k__Bacteria;_p__Firmicutes;_c__Clostridia;_o__Clostridiales;_f__;_g__;_s__	2.04e-05	0.000152	-24.7847	2.53e-05	0.000191	-24.4921	2.4e-05	0.000181	-24.604	5.92e-05	0.000405	-23.3258	2.32e-05	0.000171	-24.6503	3.45e-05	0.000254	-24.1209	0.000101	0.000698	-22.5753	NaN	NaN	NaN
VFM	denovo9	k__Bacteria;_p__Firmicutes;_c__Clostridia;_o__Clostridiales;_f__;_g__;_s__	2.15e-05	0.000158	-24.8804	3.87e-05	0.000274	-24.1489	3.53e-05	0.000251	-24.2565	3.84e-05	0.000279	-24.0595	2.65e-05	0.000193	-24.5692	5.47e-05	0.000379	-23.6713	9.03e-05	0.000634	-22.9285	9.9e-05	0.000179	-22.1841
VFM	denovo79	k__Bacteria;_p__Firmicutes;_c__Clostridia;_o__Clostridiales;_f__Ruminococcaceae;_g__;_s__	2.33e-05	0.000169	-24.1816	4.56e-05	0.000316	-23.3681	4.52e-05	0.00031	-23.3442	4.76e-05	0.000338	-23.2028	2.75e-05	0.000195	-23.9576	5.84e-05	0.000395	-23.0442	0.000102	0.000701	-22.191	NaN	NaN	NaN
VFM	denovo403	k__Bacteria;_p__Firmicutes;_c__Clostridia;_o__Clostridiales;_f__Dehalobacteriaceae;_g__Dehalobacterium;_s__	2.73e-05	0.000196	-25.2592	3.53e-05	0.000254	-24.8256	2.84e-05	0.000207	-25.1752	2.31e-05	0.000179	-25.3126	3.24e-05	0.000227	-24.9689	2.85e-05	0.000218	-25.1217	2.57e-05	0.00022	-25.14	3.84e-05	7.1e-05	-24.3259
VFM	denovo3	k__Bacteria;_p__Bacteroidetes;_c__Bacteroidia;_o__Bacteroidales;_f__Bacteroidaceae;_g__Bacteroides;_s__	2.96e-05	0.00021	-24.2457	3.92e-05	0.000275	-23.8526	3.64e-05	0.000256	-23.9675	0.000123	0.000745	-22.3671	4.5e-05	0.000305	-23.6958	5.28e-05	0.000371	-23.4585	0.000255	0.0014	-21.271	NaN	NaN	NaN
VFM	denovo381	k__Bacteria;_p__Firmicutes;_c__Clostridia;_o__Clostridiales;_f__Ruminococcaceae;_g__;_s__	3.13e-05	0.00022	-24.5101	5.59e-05	0.000374	-23.8141	5.1e-05	0.000345	-23.8932	5.13e-05	0.00036	-23.7295	4.22e-05	0.000289	-24.0924	6.39e-05	0.000422	-23.5386	0.000105	0.000703	-22.7639	0.000174	0.000307	-22.1414
VFM	denovo736	k__Bacteria;_p__Firmicutes;_c__Clostridia;_o__Clostridiales;_f__Ruminococcaceae;_g__Ruminococcus;_s__	3.2e-05	0.000222	-23.0212	2.83e-05	0.000206	-23.1743	4.16e-05	0.000288	-22.6782	6.34e-05	0.000424	-22.0839	2.69e-05	0.000193	-23.2547	8.84e-05	0.000565	-21.7194	0.000148	0.000901	-21.0049	NaN	NaN	NaN
VFM	denovo290	k__Bacteria;_p__Firmicutes;_c__Clostridia;_o__Clostridiales;_f__Ruminococcaceae;_g__;_s__	3.53e-05	0.000242	-24.2501	2.77e-05	0.000204	-24.4865	2.51e-05	0.000187	-24.6427	3.2e-05	0.000239	-24.2412	2.27e-05	0.000169	-24.7666	3.97e-05	0.000285	-24.0042	2.88e-05	0.000236	-24.3033	NaN	NaN	NaN
VFM	denovo256	k__Bacteria;_p__Proteobacteria;_c__Betaproteobacteria;_o__Burkholderiales;_f__Oxalobacteraceae;_g__Oxalobacter;_s__formigenes	4.11e-05	0.000278	-24.1112	6.99e-05	0.000462	-23.4528	6.03e-05	0.000395	-23.5961	0.000108	0.000675	-22.7095	5.46e-05	0.000361	-23.7272	5.23e-05	0.000371	-23.792	0.000141	0.000875	-22.358	NaN	NaN	NaN
VFM	denovo144	k__Bacteria;_p__Firmicutes;_c__Clostridia;_o__Clostridiales;_f__Lachnospiraceae;_g__Blautia;_s__	4.42e-05	0.000296	23.5337	8.32e-05	0.000527	22.7071	0.000114	0.000677	22.3008	6.17e-05	0.000417	22.9669	4.11e-05	0.000284	23.6311	0.00011	0.000682	22.3129	0.000107	0.000703	22.3413	0.000162	0.000288	21.9001
VFM	denovo467	k__Bacteria;_p__Actinobacteria;_c__Actinobacteria;_o__Actinomycetales;_f__Actinomycetaceae;_g__Actinomyces;_s__	4.58e-05	0.000303	23.8629	8.04e-05	0.00052	23.0928	7.67e-05	0.000485	23.1689	6.73e-05	0.00044	23.2198	6.58e-05	0.000426	23.3618	7.14e-05	0.000467	23.2533	0.000111	0.000719	22.565	NaN	NaN	NaN
VFM	denovo1896	k__Bacteria;_p__Bacteroidetes;_c__Bacteroidia;_o__Bacteroidales;_f__Rikenellaceae;_g__;_s__	5.05e-05	0.00033	-21.7281	5.08e-05	0.000348	-21.653	2.88e-05	0.000207	-22.4116	0.000167	0.000907	-20.1293	4.6e-05	0.000308	-21.7936	3.16e-05	0.000236	-22.2466	0.000105	0.000703	-20.7172	3.29e-05	6.09e-05	-22.1933
VFM	denovo463	k__Bacteria;_p__Bacteroidetes;_c__Bacteroidia;_o__Bacteroidales;_f__Porphyromonadaceae;_g__Parabacteroides;_s__gordonii	5.57e-05	0.00036	-22.5263	5.44e-05	0.000368	-22.5958	8.68e-05	0.000538	-21.9478	1.56e-05	0.000135	-24.1259	8.64e-05	0.000529	-22.0273	7.57e-05	0.00049	-22.0959	2.77e-05	0.000232	-23.3487	7.94e-05	0.000144	-22.3395
VFM	denovo52	k__Bacteria;_p__Firmicutes;_c__Clostridia;_o__Clostridiales;_f__Clostridiaceae;_g__Clostridium;_s__	6.08e-05	0.000389	-24.1878	8.76e-05	0.000548	-23.5994	6.64e-05	0.000425	-23.9446	5.46e-05	0.000379	-24.1917	7.7e-05	0.000483	-23.823	9.24e-05	0.000578	-23.5091	9.04e-05	0.000634	-23.4682	NaN	NaN	NaN
VFM	denovo64	k__Bacteria;_p__Firmicutes;_c__Clostridia;_o__Clostridiales	7.22e-05	0.000457	-23.3945	9.58e-05	0.000587	-23.0306	6.55e-05	0.000423	-23.4946	4.63e-05	0.000333	-23.9399	6.7e-05	0.000429	-23.5216	0.000125	0.000755	-22.628	7.12e-05	0.000512	-23.3918	NaN	NaN	NaN
VFM	denovo99	k__Bacteria;_p__Firmicutes;_c__Clostridia;_o__Clostridiales;_f__Veillonellaceae;_g__Acidaminococcus;_s__	7.93e-05	0.000496	22.9573	8.13e-05	0.00052	22.9749	5.88e-05	0.000389	23.4102	8.93e-05	0.000578	22.6794	6.04e-05	0.000395	23.376	6.13e-05	0.00041	23.2954	5.86e-05	0.00043	23.3345	0.000312	0.000544	21.1015
VFM	denovo344	k__Bacteria;_p__Firmicutes;_c__Clostridia;_o__Clostridiales;_f__Ruminococcaceae;_g__;_s__	8.99e-05	0.000556	-23.1002	0.000184	0.000972	-22.1575	0.000174	0.000919	-22.1769	0.000135	0.000794	-22.4086	0.000228	0.0011	-21.753	0.000173	0.000968	-22.1899	0.000387	0.002	-20.9445	NaN	NaN	NaN
VFM	denovo305	k__Bacteria;_p__Firmicutes;_c__Clostridia;_o__Clostridiales;_f__Ruminococcaceae;_g__;_s__	9.65e-05	0.000591	-22.6756	9.39e-05	0.000581	-22.6265	0.000146	0.000807	-22.0458	0.000108	0.000675	-22.4295	0.000105	0.00061	-22.534	0.000227	0.0011	-21.3963	0.000256	0.0014	-21.1526	0.000165	0.000292	-22.2066
VFM	denovo753	k__Bacteria;_p__Firmicutes;_c__Clostridia;_o__Clostridiales;_f__Lachnospiraceae;_g__;_s__	0.000101	0.000611	22.2393	0.000231	0.0011	21.092	0.000287	0.0014	20.7852	0.000141	0.000799	21.6357	0.000197	0.001	21.2716	0.000349	0.0016	20.5221	0.000548	0.0025	19.8092	0.000459	0.000793	19.3732
VFM	denovo238	k__Bacteria;_p__Firmicutes;_c__Clostridia;_o__Clostridiales;_f__;_g__;_s__	0.000103	0.000619	-23.149	7.08e-05	0.000463	-23.6962	5.54e-05	0.00037	-23.943	0.000141	0.000799	-22.5889	7.72e-05	0.000483	-23.4897	0.000159	0.0009	-22.4131	0.000198	0.0011	-22.1152	NaN	NaN	NaN
VFM	denovo28	k__Bacteria;_p__Firmicutes;_c__Clostridia;_o__Clostridiales;_f__;_g__;_s__	0.000105	0.000619	-22.6197	0.000132	0.000754	-22.3195	0.000101	0.000611	-22.6801	0.000145	0.000806	-22.1017	0.000102	0.000601	-22.6938	0.000148	0.000872	-22.1224	0.00019	0.0011	-21.6932	NaN	NaN	NaN
VFM	denovo853	k__Bacteria;_p__Firmicutes;_c__Clostridia;_o__Clostridiales;_f__Christensenellaceae;_g__;_s__	0.000105	0.000619	-21.953	0.000106	0.000636	-21.9045	0.000125	0.000723	-21.7017	0.000131	0.000788	-21.6116	7.95e-05	0.000492	-22.3251	0.000179	0.00098	-21.2177	0.000179	0.001	-21.1239	NaN	NaN	NaN
VFM	denovo691	k__Bacteria;_p__Firmicutes;_c__Clostridia;_o__Clostridiales;_f__Dehalobacteriaceae;_g__Dehalobacterium;_s__	0.000108	0.000627	-22.2041	0.000113	0.000666	-22.0943	9.73e-05	0.000596	-22.358	0.000133	0.000789	-21.8354	0.000102	0.000601	-22.2024	0.000157	0.000898	-21.6238	0.000188	0.0011	-21.3112	NaN	NaN	NaN
VFM	denovo252	k__Bacteria;_p__Bacteroidetes;_c__Bacteroidia;_o__Bacteroidales;_f__Bacteroidaceae;_g__Bacteroides;_s__	0.000111	0.000638	-22.4919	0.000125	0.000729	-22.2787	8.68e-05	0.000538	-22.7619	0.000265	0.0013	-21.1889	0.000128	0.000716	-22.2563	5.66e-05	0.000387	-23.3904	0.000157	0.000944	-21.8777	5.83e-05	0.000107	-23.1075
VFM	denovo1264	k__Bacteria;_p__Firmicutes;_c__Clostridia;_o__Clostridiales;_f__Ruminococcaceae;_g__;_s__	0.000114	0.000652	-22.4185	0.000112	0.000665	-22.4068	0.000115	0.000677	-22.3174	0.000107	0.000675	-22.3418	0.000127	0.000716	-22.2362	0.000144	0.000856	-21.991	0.000149	0.000901	-21.8402	NaN	NaN	NaN
VFM	denovo100	k__Bacteria;_p__Firmicutes;_c__Clostridia;_o__Clostridiales;_f__Lachnospiraceae;_g__;_s__	0.00012	0.000677	22.4258	0.000129	0.000742	22.3153	0.000128	0.000723	22.3256	0.000136	0.000794	22.1043	9.16e-05	0.000556	22.8094	0.000118	0.000721	22.4207	0.000107	0.000703	22.4513	0.00047	0.000808	19.9906
VFM	denovo374	k__Bacteria;_p__Firmicutes;_c__Clostridia;_o__Clostridiales;_f__Ruminococcaceae;_g__;_s__	0.000122	0.000681	-22.0113	0.000192	0.001	-21.3676	0.000156	0.000833	-21.6729	0.000139	0.000799	-21.6894	0.000141	0.000775	-21.7834	0.000152	0.000877	-21.6603	0.00017	0.000999	-21.414	NaN	NaN	NaN
VFM	denovo274	k__Bacteria;_p__Firmicutes;_c__Clostridia;_o__Clostridiales;_f__Lachnospiraceae;_g__;_s__	0.00013	0.000718	21.7447	0.000181	0.000966	21.2775	0.000183	0.000942	21.3123	0.000118	0.000724	21.7838	0.00015	0.000816	21.5849	0.000127	0.000761	21.7375	0.000113	0.000721	21.8714	NaN	NaN	NaN
VFM	denovo705	k__Bacteria;_p__Firmicutes;_c__Clostridia;_o__Clostridiales;_f__Ruminococcaceae;_g__Ruminococcus;_s__	0.000131	0.000719	20.9963	0.000103	0.000625	21.3359	0.000156	0.000833	20.7983	0.000117	0.000724	21.0962	0.000215	0.0011	20.3885	0.000151	0.000877	20.7766	0.000191	0.0011	20.4559	NaN	NaN	NaN
VFM	denovo2390	k__Bacteria;_p__Firmicutes;_c__Clostridia;_o__Clostridiales;_f__Ruminococcaceae;_g__Oscillospira;_s__	0.000137	0.000747	-21.2593	0.000149	0.000826	-21.0995	0.000178	0.000932	-20.8806	0.000156	0.000855	-20.9688	0.00012	0.000687	-21.4363	0.000204	0.001	-20.6421	0.0002	0.0011	-20.5936	0.00013	0.000232	-20.8314
VFM	denovo1451	k__Bacteria;_p__Firmicutes;_c__Clostridia;_o__Clostridiales;_f__Lachnospiraceae;_g__;_s__	0.00014	0.000756	22.124	0.000151	0.000832	22.0042	0.000109	0.000653	22.4799	0.000216	0.0011	21.385	0.000137	0.000761	22.131	8.95e-05	0.000566	22.711	0.00014	0.000875	22.0008	0.000277	0.000485	20.9384
VFM	denovo291	k__Bacteria;_p__Firmicutes;_c__Clostridia;_o__Clostridiales;_f__;_g__;_s__	0.000142	0.000756	-21.6824	0.000174	0.000938	-21.3419	0.000118	0.000686	-21.923	0.000205	0.0011	-21.1205	9.64e-05	0.000579	-22.2254	0.00018	0.00098	-21.3357	0.000192	0.0011	-21.1835	NaN	NaN	NaN
VFM	denovo115	k__Bacteria;_p__Tenericutes;_c__Mollicutes;_o__RF39;_f__;_g__;_s__	0.000144	0.00076	-21.7515	0.00024	0.0012	-21.0652	0.000212	0.001	-21.2154	0.000436	0.002	-20.118	0.000196	0.001	-21.3472	0.000196	0.001	-21.3351	0.000621	0.0027	-19.5807	NaN	NaN	NaN
VFM	denovo278	k__Bacteria;_p__Firmicutes;_c__Erysipelotrichi;_o__Erysipelotrichales;_f__Erysipelotrichaceae;_g__[Eubacterium];_s__dolichum	0.000145	0.00076	21.7802	0.00029	0.0014	20.8063	0.00042	0.0018	20.2766	0.000336	0.0016	20.4527	0.000388	0.0017	20.3578	0.000343	0.0016	20.4704	0.0011	0.0046	18.5993	0.0013	0.0022	18.7478
VFM	denovo1220	k__Bacteria;_p__Firmicutes;_c__Clostridia;_o__Clostridiales;_f__;_g__;_s__	0.000148	0.000768	-21.5642	0.000232	0.0011	-20.9038	0.000195	0.000979	-21.1855	0.000268	0.0013	-20.6359	0.00022	0.0011	-20.9831	0.000205	0.001	-21.0418	0.00043	0.0021	-19.9398	0.001	0.0017	-18.5402
VFM	denovo259	k__Bacteria;_p__Firmicutes;_c__Clostridia;_o__Clostridiales;_f__Lachnospiraceae;_g__;_s__	0.000152	0.00078	-21.9683	0.000169	0.00092	-21.7527	0.000154	0.000833	-21.8333	0.000362	0.0017	-20.5793	0.000189	0.000991	-21.6172	0.00022	0.0011	-21.3475	0.000586	0.0026	-19.8586	0.000734	0.0012	-19.4165
VFM	denovo1356	k__Bacteria;_p__Firmicutes;_c__Clostridia;_o__Clostridiales;_f__;_g__;_s__	0.000168	0.000858	-21.214	0.000139	0.000787	-21.4565	0.000143	0.000798	-21.445	0.000144	0.000806	-21.3264	0.000111	0.000638	-21.8228	0.000199	0.001	-20.9056	0.000134	0.000848	-21.4187	NaN	NaN	NaN
VFM	denovo936	k__Bacteria;_p__Firmicutes;_c__Clostridia;_o__Clostridiales;_f__Ruminococcaceae;_g__Oscillospira;_s__	0.000173	0.000874	-21.2823	0.000207	0.0011	-21.0209	0.000155	0.000833	-21.4351	0.000468	0.002	-19.8191	0.000219	0.0011	-20.9227	0.00019	0.001	-21.0973	0.000591	0.0026	-19.4122	NaN	NaN	NaN
VFM	denovo611	k__Bacteria;_p__Firmicutes;_c__Clostridia;_o__Clostridiales;_f__Ruminococcaceae;_g__Ruminococcus;_s__	0.000175	0.000877	-21.5222	0.000217	0.0011	-21.1753	0.000229	0.0011	-21.1663	0.000354	0.0017	-20.4275	0.000153	0.000827	-21.7195	0.00027	0.0013	-20.8793	0.000456	0.0022	-20.0317	0.000278	0.000487	-21.2439
VFM	denovo242	k__Bacteria;_p__Firmicutes;_c__Clostridia;_o__Clostridiales;_f__Lachnospiraceae;_g__Coprococcus;_s__	0.000212	0.0011	-21.4377	0.000322	0.0015	-20.8486	0.000481	0.002	-20.2271	0.000593	0.0025	-19.8928	0.000446	0.0018	-20.3484	0.000507	0.0022	-20.1557	0.0019	0.0068	-17.9877	0.0021	0.0034	-17.5578
VFM	denovo116	k__Bacteria;_p__Bacteroidetes;_c__Bacteroidia;_o__Bacteroidales;_f__Rikenellaceae;_g__;_s__	0.00022	0.0011	-20.7458	0.000236	0.0012	-20.6485	0.000185	0.000946	-20.9963	0.000231	0.0012	-20.5979	0.000304	0.0014	-20.261	0.000217	0.0011	-20.7345	0.000293	0.0015	-20.267	7.49e-05	0.000137	-22.3184
VFM	denovo324	k__Bacteria;_p__Firmicutes;_c__Clostridia;_o__Clostridiales;_f__Ruminococcaceae;_g__;_s__	0.000224	0.0011	-20.5897	0.000142	0.000794	-21.2587	0.000128	0.000723	-21.4422	0.000271	0.0014	-20.2827	0.000167	0.000893	-21.004	0.000197	0.001	-20.7911	0.000223	0.0012	-20.5434	0.000753	0.0013	-18.5387
VFM	denovo246	k__Bacteria;_p__Firmicutes;_c__Clostridia;_o__Clostridiales;_f__Ruminococcaceae;_g__;_s__	0.00023	0.0011	-21.3194	0.00037	0.0017	-20.6518	0.000216	0.0011	-21.4001	0.000348	0.0017	-20.661	0.000226	0.0011	-21.3258	0.000299	0.0014	-20.8894	0.000393	0.002	-20.4641	NaN	NaN	NaN
VFM	denovo377	k__Bacteria;_p__Firmicutes;_c__Clostridia;_o__Clostridiales;_f__Ruminococcaceae;_g__Oscillospira;_s__	0.00023	0.0011	-20.9752	0.000208	0.0011	-21.058	0.000182	0.000942	-21.238	0.000511	0.0022	-19.7476	0.000211	0.0011	-21.0871	0.000175	0.000968	-21.2899	0.000387	0.002	-20.0231	0.000132	0.000236	-22.0558
VFM	denovo862	k__Bacteria;_p__Firmicutes;_c__Clostridia;_o__Clostridiales;_f__;_g__;_s__	0.000231	0.0011	-20.6203	0.000245	0.0012	-20.4503	0.000349	0.0016	-19.9407	0.000394	0.0018	-19.7245	0.000314	0.0015	-20.1134	0.000381	0.0017	-19.8122	0.000739	0.0031	-18.7966	0.000579	0.000982	-19.1115
VFM	denovo479	k__Bacteria;_p__Firmicutes;_c__Clostridia;_o__Clostridiales;_f__Christensenellaceae;_g__;_s__	0.000267	0.0013	-20.8021	0.000233	0.0011	-20.9388	0.000205	0.001	-21.1672	0.000457	0.002	-19.8993	0.000299	0.0014	-20.5756	0.000205	0.001	-21.0937	0.000405	0.002	-20.0055	0.000458	0.000793	-20.0048
VFM	denovo82	k__Bacteria;_p__Bacteroidetes;_c__Bacteroidia;_o__Bacteroidales;_f__[Odoribacteraceae];_g__Odoribacter;_s__	0.00028	0.0013	-20.7919	0.000402	0.0018	-20.1995	0.000306	0.0014	-20.6989	0.000422	0.0019	-20.0617	0.000382	0.0017	-20.3168	0.000267	0.0013	-20.7858	0.000461	0.0022	-19.9548	NaN	NaN	NaN
VFM	denovo284	k__Bacteria;_p__Firmicutes;_c__Clostridia;_o__Clostridiales;_f__Ruminococcaceae;_g__;_s__	0.000282	0.0013	-20.6448	0.000456	0.0019	-19.9385	0.00059	0.0023	-19.6014	0.00075	0.003	-19.1275	0.000448	0.0018	-19.971	0.000569	0.0024	-19.6376	0.0017	0.0062	-17.8597	NaN	NaN	NaN
VFM	denovo461	k__Bacteria;_p__Firmicutes;_c__Bacilli;_o__Lactobacillales;_f__Lactobacillaceae;_g__Lactobacillus;_s__zeae	0.000302	0.0014	21.4535	0.000265	0.0013	21.626	0.000258	0.0012	21.7064	0.000224	0.0012	21.8446	0.000262	0.0012	21.7162	0.000579	0.0024	20.4833	0.00041	0.002	20.9557	NaN	NaN	NaN
VFM	denovo410	k__Bacteria;_p__Firmicutes;_c__Clostridia;_o__Clostridiales;_f__Ruminococcaceae;_g__;_s__	0.000306	0.0014	-20.7042	0.00043	0.0019	-20.1621	0.000401	0.0018	-20.2552	0.000298	0.0015	-20.6234	0.000361	0.0016	-20.4232	0.000651	0.0027	-19.5371	0.000641	0.0027	-19.5138	NaN	NaN	NaN
VFM	denovo957	k__Bacteria;_p__Firmicutes;_c__Clostridia;_o__Clostridiales;_f__Ruminococcaceae;_g__;_s__	0.00032	0.0014	-20.6019	0.000443	0.0019	-20.1366	0.000556	0.0022	-19.7644	0.00026	0.0013	-20.8639	0.000356	0.0016	-20.4582	0.000685	0.0028	-19.4707	0.000532	0.0024	-19.7724	0.000577	0.000982	-19.7665
VFM	denovo443	k__Bacteria;_p__Firmicutes;_c__Clostridia;_o__Clostridiales;_f__Ruminococcaceae;_g__;_s__	0.000321	0.0014	20.4438	0.000208	0.0011	21.0857	0.000194	0.000979	21.1879	0.000208	0.0011	20.9932	0.000252	0.0012	20.836	0.000376	0.0017	20.1908	0.000236	0.0013	20.8025	NaN	NaN	NaN
VFM	denovo1263	k__Bacteria;_p__Firmicutes;_c__Clostridia;_o__Clostridiales;_f__Lachnospiraceae	0.000325	0.0015	21.0377	0.000412	0.0018	20.6537	0.000351	0.0016	20.9514	0.000456	0.002	20.4714	0.000382	0.0017	20.7969	0.000513	0.0022	20.354	0.000758	0.0032	19.667	NaN	NaN	NaN
VFM	denovo25	k__Bacteria;_p__Firmicutes;_c__Clostridia;_o__Clostridiales;_f__Lachnospiraceae;_g__Blautia;_s__	0.000337	0.0015	20.5927	0.000606	0.0024	19.7493	0.000524	0.0021	19.9419	0.000681	0.0028	19.4798	0.000456	0.0019	20.1467	0.000268	0.0013	20.9106	0.000553	0.0025	19.7989	NaN	NaN	NaN
VFM	denovo851	k__Bacteria;_p__Firmicutes;_c__Clostridia;_o__Clostridiales;_f__Ruminococcaceae;_g__;_s__	0.000337	0.0015	-20.2563	0.000246	0.0012	-20.7602	0.000326	0.0015	-20.3329	0.000262	0.0013	-20.5754	0.000173	0.000916	-21.2928	0.000597	0.0025	-19.4042	0.00031	0.0016	-20.3645	NaN	NaN	NaN
VFM	denovo35	k__Bacteria;_p__Firmicutes;_c__Clostridia;_o__Clostridiales;_f__Lachnospiraceae;_g__Blautia;_s__	0.000347	0.0015	20.2702	0.000451	0.0019	19.9091	0.000518	0.0021	19.6779	0.000372	0.0017	20.1085	0.000434	0.0018	19.9614	0.000495	0.0022	19.7177	0.000562	0.0025	19.4401	NaN	NaN	NaN
VFM	denovo428	k__Bacteria;_p__Firmicutes;_c__Clostridia;_o__Clostridiales;_f__Peptococcaceae;_g__;_s__	0.00035	0.0015	-20.7166	0.000637	0.0025	-19.829	0.000575	0.0023	-19.9514	0.000772	0.0031	-19.4371	0.000767	0.003	-19.5747	0.000384	0.0017	-20.5576	0.0012	0.0049	-18.6999	0.0055	0.0086	-15.9777
VFM	denovo136	k__Bacteria;_p__Firmicutes;_c__Clostridia;_o__Clostridiales;_f__;_g__;_s__	0.00038	0.0016	-20.5972	0.000321	0.0015	-20.9279	0.000302	0.0014	-20.9953	0.000658	0.0027	-19.7152	0.000376	0.0017	-20.6562	0.00041	0.0018	-20.4862	0.000752	0.0031	-19.4431	NaN	NaN	NaN
VFM	denovo271	k__Bacteria;_p__Firmicutes;_c__Clostridia;_o__Clostridiales;_f__Ruminococcaceae;_g__Oscillospira;_s__	0.000393	0.0017	-20.4187	0.000397	0.0018	-20.4021	0.000409	0.0018	-20.3581	0.000373	0.0017	-20.4545	0.000399	0.0017	-20.389	0.000545	0.0023	-19.8865	0.000519	0.0024	-19.8593	0.0011	0.0018	-18.9742
VFM	denovo7419	k__Bacteria;_p__Bacteroidetes;_c__Bacteroidia;_o__Bacteroidales;_f__Rikenellaceae;_g__;_s__	0.000396	0.0017	-19.346	0.000464	0.0019	-19.0709	0.000325	0.0015	-19.6296	0.000928	0.0036	-18.0812	0.000451	0.0019	-19.1536	0.000361	0.0017	-19.4193	0.000919	0.0037	-18.0818	NaN	NaN	NaN
VFM	denovo1155	k__Bacteria;_p__Firmicutes;_c__Clostridia;_o__Clostridiales;_f__Lachnospiraceae;_g__Blautia;_s__	0.000397	0.0017	20.0223	0.000535	0.0022	19.5138	0.000303	0.0014	20.3934	0.000548	0.0024	19.4342	0.000463	0.0019	19.7398	0.000321	0.0015	20.3095	0.000477	0.0023	19.6934	0.000181	0.000319	20.6328
VFM	denovo76	k__Bacteria;_p__Firmicutes;_c__Clostridia;_o__Clostridiales;_f__Ruminococcaceae;_g__;_s__	0.000399	0.0017	-20.5152	0.000587	0.0024	-19.9183	0.000413	0.0018	-20.4918	0.000641	0.0027	-19.72	0.000348	0.0016	-20.7464	0.000365	0.0017	-20.6416	0.000485	0.0023	-20.1336	NaN	NaN	NaN
VFM	denovo1026	k__Bacteria;_p__Firmicutes;_c__Clostridia;_o__Clostridiales;_f__Lachnospiraceae;_g__[Ruminococcus];_s__gnavus	0.000402	0.0017	20.308	0.000633	0.0025	19.6142	0.000676	0.0026	19.4898	0.000838	0.0033	19.1137	0.000753	0.0029	19.3256	0.000557	0.0024	19.7394	0.0015	0.0058	18.1044	0.000536	0.00092	20.1544
VFM	denovo24	k__Bacteria;_p__Bacteroidetes;_c__Bacteroidia;_o__Bacteroidales;_f__Rikenellaceae	0.000441	0.0018	-20.3915	0.000351	0.0016	-20.7501	0.000439	0.0019	-20.4044	0.000773	0.0031	-19.455	0.000379	0.0017	-20.5825	0.000815	0.0032	-19.427	0.0013	0.0051	-18.6374	NaN	NaN	NaN
VFM	denovo1064	k__Bacteria;_p__Firmicutes;_c__Clostridia;_o__Clostridiales;_f__Ruminococcaceae;_g__Oscillospira;_s__	0.000453	0.0019	-19.5119	0.000448	0.0019	-19.4973	0.000639	0.0025	-18.9654	0.000572	0.0024	-19.091	0.000518	0.0021	-19.3641	0.00069	0.0028	-18.9111	0.000904	0.0037	-18.3984	NaN	NaN	NaN
VFM	denovo20	k__Bacteria;_p__Firmicutes;_c__Clostridia;_o__Clostridiales;_f__Lachnospiraceae;_g__;_s__	0.000468	0.0019	19.2385	0.000485	0.002	19.1705	0.000358	0.0016	19.6337	0.000343	0.0017	19.6124	0.000257	0.0012	20.1159	0.000346	0.0016	19.6753	0.000163	0.000969	20.6282	NaN	NaN	NaN
VFM	denovo336	k__Bacteria;_p__Firmicutes;_c__Clostridia;_o__Clostridiales;_f__Ruminococcaceae;_g__Oscillospira;_s__	0.000479	0.0019	-20.3885	0.000751	0.0029	-19.7142	0.0014	0.005	-18.7984	0.0013	0.0049	-18.7437	0.001	0.0038	-19.2812	0.0016	0.0056	-18.5376	0.0053	0.017	-16.3489	NaN	NaN	NaN
VFM	denovo563	k__Bacteria;_p__Firmicutes;_c__Clostridia;_o__Clostridiales;_f__Ruminococcaceae;_g__;_s__	0.000494	0.002	-19.6187	0.000478	0.002	-19.6262	0.000452	0.0019	-19.7304	0.000569	0.0024	-19.3338	0.000407	0.0017	-19.8862	0.000488	0.0022	-19.5543	0.000495	0.0023	-19.5152	0.0029	0.0047	-16.5544
VFM	denovo233	k__Bacteria;_p__Firmicutes;_c__Clostridia;_o__Clostridiales;_f__Christensenellaceae;_g__;_s__	0.000619	0.0025	-20.5737	0.000447	0.0019	-21.1131	0.000359	0.0016	-21.478	0.000705	0.0029	-20.3219	0.000399	0.0017	-21.2727	0.000619	0.0026	-20.595	0.000586	0.0026	-20.5764	NaN	NaN	NaN
VFM	denovo612	k__Bacteria;_p__Firmicutes;_c__Clostridia;_o__Clostridiales;_f__Christensenellaceae;_g__;_s__	0.00062	0.0025	-19.2343	0.000372	0.0017	-20.0175	0.00049	0.002	-19.6515	0.000594	0.0025	-19.2367	0.000466	0.0019	-19.6903	0.000759	0.003	-18.9223	0.000645	0.0027	-19.0935	NaN	NaN	NaN
VFM	denovo423	k__Bacteria;_p__Firmicutes;_c__Clostridia;_o__Clostridiales;_f__Ruminococcaceae;_g__;_s__	0.000627	0.0025	-19.6423	0.000412	0.0018	-20.2493	0.000473	0.002	-20.0263	0.000378	0.0017	-20.2948	0.000389	0.0017	-20.3773	0.0011	0.0041	-18.7199	0.000526	0.0024	-19.8325	NaN	NaN	NaN
VFM	denovo1784	k__Bacteria;_p__Firmicutes;_c__Clostridia;_o__Clostridiales;_f__Ruminococcaceae;_g__;_s__	0.000665	0.0026	-18.7389	0.000915	0.0035	-18.2396	0.000902	0.0035	-18.2576	0.0032	0.0105	-16.2774	0.000838	0.0032	-18.3569	0.000678	0.0028	-18.6244	0.0034	0.0118	-16.1286	NaN	NaN	NaN
VFM	denovo471	k__Bacteria;_p__Firmicutes;_c__Clostridia;_o__Clostridiales;_f__Peptococcaceae;_g__rc4-4;_s__	0.000685	0.0027	-19.3534	0.000977	0.0037	-18.8191	0.0015	0.0051	-18.1473	0.0015	0.0056	-18.0084	0.000847	0.0032	-19.0553	0.0015	0.0053	-18.1606	0.0031	0.0108	-16.885	0.0032	0.0052	-16.8732
VFM	denovo2561	k__Bacteria;_p__Bacteroidetes;_c__Bacteroidia;_o__Bacteroidales;_f__Rikenellaceae;_g__;_s__	0.000704	0.0027	-18.6961	0.000685	0.0027	-18.7784	0.000567	0.0023	-19.0444	0.0016	0.0057	-17.3539	0.00085	0.0032	-18.4601	0.000748	0.003	-18.5476	0.002	0.0071	-17.1063	NaN	NaN	NaN
VFM	denovo947	k__Bacteria;_p__Firmicutes;_c__Clostridia;_o__Clostridiales;_f__Ruminococcaceae;_g__;_s__	0.000713	0.0027	-19.9164	0.000378	0.0017	-20.9575	0.000394	0.0017	-20.882	0.000746	0.003	-19.7775	0.000381	0.0017	-20.9396	0.000722	0.0029	-19.8772	0.000569	0.0025	-20.244	NaN	NaN	NaN
VFM	denovo148	k__Bacteria;_p__Tenericutes;_c__RF3;_o__ML615J-28;_f__;_g__;_s__	0.000744	0.0028	-18.1818	0.000738	0.0028	-18.1812	0.000578	0.0023	-18.6057	0.000905	0.0035	-17.8534	0.000466	0.0019	-18.8896	0.001	0.0039	-17.7055	0.000903	0.0037	-17.8781	NaN	NaN	NaN
VFM	denovo604	k__Bacteria;_p__Firmicutes;_c__Clostridia;_o__Clostridiales;_f__;_g__;_s__	0.00076	0.0029	-18.8766	0.0012	0.0044	-18.1404	0.0013	0.0047	-18.069	0.0029	0.0099	-16.7028	0.0012	0.0043	-18.2172	0.0011	0.0041	-18.3165	0.0045	0.0149	-15.8786	NaN	NaN	NaN
VFM	denovo614	k__Bacteria;_p__Firmicutes;_c__Clostridia;_o__Clostridiales;_f__Ruminococcaceae;_g__Oscillospira;_s__	0.000812	0.003	-19.1813	0.000951	0.0036	-18.9092	0.0011	0.004	-18.7383	0.001	0.0039	-18.7883	0.000925	0.0035	-18.9572	0.0012	0.0044	-18.5791	0.0015	0.0057	-18.1354	NaN	NaN	NaN
VFM	denovo1380	k__Bacteria;_p__Firmicutes;_c__Clostridia;_o__Clostridiales;_f__Ruminococcaceae;_g__;_s__	0.000813	0.003	-19.2954	0.001	0.0037	-18.9874	0.001	0.0039	-18.881	0.0013	0.005	-18.4271	0.000596	0.0023	-19.7756	0.0013	0.0046	-18.55	0.0016	0.0059	-18.1454	NaN	NaN	NaN
VFM	denovo307	k__Bacteria;_p__Firmicutes;_c__Clostridia;_o__Clostridiales;_f__Lachnospiraceae;_g__;_s__	0.00082	0.003	-19.046	0.000736	0.0028	-19.2899	0.001	0.0038	-18.742	0.000465	0.002	-19.8886	0.0012	0.0042	-18.5447	0.0018	0.0065	-17.7856	0.0014	0.0053	-18.2037	0.0123	0.0186	-14.8099
VFM	denovo1158	k__Bacteria;_p__Firmicutes;_c__Clostridia;_o__Clostridiales;_f__Lachnospiraceae;_g__;_s__	0.000907	0.0033	19.2571	0.0011	0.004	18.9214	0.000784	0.003	19.4437	0.0012	0.0044	18.7774	0.000757	0.0029	19.4887	0.0012	0.0046	18.6802	0.0014	0.0053	18.4818	NaN	NaN	NaN
VFM	denovo433	k__Bacteria;_p__Firmicutes;_c__Clostridia;_o__Clostridiales;_f__Christensenellaceae;_g__;_s__	0.000952	0.0035	-18.7231	0.0014	0.0049	-18.0586	0.0013	0.0047	-18.2118	0.0019	0.0065	-17.5452	0.0014	0.0049	-18.2269	0.0012	0.0045	-18.3516	0.0027	0.0094	-16.9799	0.0036	0.0057	-16.2904
VFM	denovo1412	k__Bacteria;_p__Bacteroidetes;_c__Bacteroidia;_o__Bacteroidales;_f__Rikenellaceae;_g__;_s__	0.001	0.0038	-18.2932	0.0012	0.0043	-18.0778	0.001	0.0039	-18.3196	0.0012	0.0045	-18	0.0013	0.0047	-17.9654	0.0012	0.0044	-18.0876	0.0016	0.0059	-17.542	0.003	0.0048	-16.2834
VFM	denovo529	k__Bacteria;_p__Firmicutes;_c__Clostridia;_o__Clostridiales;_f__Ruminococcaceae;_g__;_s__	0.001	0.0038	-18.7087	0.0011	0.0039	-18.6416	0.000931	0.0035	-18.8786	0.0011	0.0043	-18.4801	0.001	0.0038	-18.7814	0.0012	0.0045	-18.3734	0.0013	0.0051	-18.2522	0.000845	0.0014	-19.0486
VFM	denovo191	k__Bacteria;_p__Cyanobacteria;_c__4C0d-2;_o__YS2;_f__;_g__;_s__	0.0011	0.0039	-19.0979	0.0012	0.0043	-18.9212	0.0011	0.0041	-19.0625	0.0016	0.0057	-18.417	0.0016	0.0057	-18.4162	0.0019	0.0067	-18.1444	0.0035	0.0121	-17.0277	0.000538	0.000921	-20.3894
VFM	denovo44	k__Bacteria;_p__Bacteroidetes;_c__Bacteroidia;_o__Bacteroidales;_f__Rikenellaceae;_g__;_s__	0.0011	0.0039	-18.8458	0.0012	0.0042	-18.6957	0.0016	0.0055	-18.2474	0.0021	0.0073	-17.7563	0.0015	0.0053	-18.3217	0.0019	0.0066	-17.9206	0.004	0.0136	-16.546	NaN	NaN	NaN
VFM	denovo983	k__Bacteria;_p__Bacteroidetes;_c__Bacteroidia;_o__Bacteroidales;_f__Bacteroidaceae;_g__Bacteroides;_s__	0.0011	0.0041	-18.4772	0.0013	0.0046	-18.2218	0.0013	0.0047	-18.2284	0.0014	0.0051	-18.0869	0.0015	0.0053	-18.0243	0.0011	0.0044	-18.4139	0.0016	0.006	-17.7734	NaN	NaN	NaN
VFM	denovo1390	k__Bacteria;_p__Firmicutes;_c__Clostridia;_o__Clostridiales;_f__Ruminococcaceae;_g__;_s__	0.0012	0.0041	-18.423	0.0019	0.0065	-17.6497	0.0016	0.0056	-17.883	0.0014	0.0051	-18.088	0.0017	0.0058	-17.8441	0.0016	0.0058	-17.8472	0.0022	0.0077	-17.3394	NaN	NaN	NaN
VFM	denovo102	k__Bacteria;_p__Firmicutes;_c__Clostridia;_o__Clostridiales;_f__Ruminococcaceae;_g__Oscillospira;_s__	0.0013	0.0046	-18.8445	0.0028	0.0089	-17.6173	0.0036	0.0113	-17.1359	0.0033	0.0107	-17.242	0.0026	0.0085	-17.7324	0.004	0.0124	-16.9513	0.0106	0.0279	-15.0356	0.0153	0.0228	-14.1959
VFM	denovo652	k__Bacteria;_p__Firmicutes;_c__Clostridia;_o__Clostridiales;_f__Ruminococcaceae;_g__Oscillospira;_s__	0.0013	0.0046	-18.0123	0.0011	0.004	-18.2502	0.0014	0.0051	-17.7973	0.0012	0.0044	-18.0701	0.0011	0.0041	-18.2512	0.0023	0.0078	-17.0331	0.0019	0.0068	-17.3326	NaN	NaN	NaN
VFM	denovo165	k__Bacteria;_p__Firmicutes;_c__Clostridia;_o__Clostridiales;_f__Lachnospiraceae;_g__;_s__	0.0015	0.0051	18.635	0.0022	0.0075	17.959	0.0028	0.0092	17.5689	0.0027	0.0095	17.4922	0.0026	0.0085	17.6664	0.0038	0.0122	17.0135	0.0087	0.0246	15.3459	0.0173	0.0255	13.5592
VFM	denovo129	k__Bacteria;_p__Firmicutes;_c__Clostridia;_o__Clostridiales;_f__Lachnospiraceae;_g__Lachnospira;_s__	0.0016	0.0054	-18.3315	0.0026	0.0084	-17.4628	0.003	0.0098	-17.151	0.0038	0.012	-16.6875	0.0029	0.0092	-17.2387	0.0033	0.0112	-16.9702	0.0098	0.0265	-14.9422	0.0352	0.0494	-12.803
VFM	denovo204	k__Bacteria;_p__Firmicutes;_c__Clostridia;_o__Clostridiales;_f__Ruminococcaceae;_g__;_s__	0.0017	0.0059	-17.772	0.0026	0.0084	-17.1304	0.0024	0.0082	-17.2319	0.0037	0.0118	-16.4563	0.0019	0.0066	-17.6471	0.0034	0.0113	-16.6511	0.0067	0.0203	-15.4236	NaN	NaN	NaN
VFM	denovo594	k__Bacteria;_p__Firmicutes;_c__Clostridia;_o__Clostridiales;_f__Ruminococcaceae;_g__;_s__	0.0018	0.0061	-17.854	0.0025	0.0082	-17.2951	0.0022	0.0074	-17.4743	0.0032	0.0106	-16.8018	0.0024	0.0081	-17.3167	0.0018	0.0064	-17.7992	0.0037	0.0125	-16.5524	NaN	NaN	NaN
VFM	denovo632	k__Bacteria;_p__Firmicutes;_c__Bacilli;_o__Lactobacillales;_f__Streptococcaceae;_g__Streptococcus;_s__anginosus	0.0018	0.0062	17.8908	0.0022	0.0075	17.5222	0.0019	0.0066	17.7801	0.0056	0.016	15.8821	0.003	0.0095	17.0494	0.0013	0.0046	18.4659	0.0055	0.0174	15.9238	0.0054	0.0084	15.761
VFM	denovo95	k__Bacteria;_p__Firmicutes;_c__Clostridia;_o__Clostridiales;_f__Ruminococcaceae;_g__Ruminococcus;_s__	0.0018	0.0062	-18.3354	0.002	0.0069	-18.1088	0.0025	0.0084	-17.7733	0.0045	0.0133	-16.6988	0.0021	0.0071	-18.1133	0.0045	0.0135	-16.7554	0.0106	0.0279	-15.0937	0.0144	0.0215	-14.9796
VFM	denovo189	k__Bacteria;_p__Firmicutes;_c__Clostridia;_o__Clostridiales;_f__;_g__;_s__	0.0019	0.0063	-18.382	0.0013	0.0047	-18.9664	0.0011	0.0041	-19.2387	0.0011	0.0043	-19.1866	0.0015	0.0054	-18.6932	0.0021	0.0073	-18.0816	0.0012	0.005	-18.9208	NaN	NaN	NaN
VFM	denovo331	k__Bacteria;_p__Firmicutes;_c__Clostridia;_o__Clostridiales;_f__Clostridiaceae;_g__;_s__	0.0019	0.0064	-17.9922	0.0031	0.01	-17.1533	0.0032	0.0104	-17.0901	0.0029	0.0099	-17.1718	0.0028	0.0091	-17.2788	0.0035	0.0114	-16.8567	0.0059	0.0183	-15.8955	0.0135	0.0202	-14.399
VFM	denovo495	k__Bacteria;_p__Firmicutes;_c__Clostridia;_o__Clostridiales;_f__Lachnospiraceae;_g__;_s__	0.0021	0.0068	17.4636	0.0026	0.0084	17.1718	0.0037	0.0115	16.4985	0.004	0.0121	16.3346	0.0029	0.0092	16.9737	0.0049	0.0146	15.9962	0.01	0.027	14.6261	0.0027	0.0044	16.8892
VFM	denovo283	k__Bacteria;_p__Firmicutes;_c__Clostridia;_o__Clostridiales;_f__Ruminococcaceae;_g__Oscillospira;_s__	0.0021	0.007	-17.9217	0.0033	0.0104	-17.1265	0.004	0.0121	-16.7655	0.0037	0.0118	-16.8624	0.0035	0.0107	-17.0727	0.004	0.0124	-16.7951	0.0081	0.0235	-15.3502	0.0158	0.0235	-14.3144
VFM	denovo267	k__Bacteria;_p__Firmicutes;_c__Clostridia;_o__Clostridiales;_f__Ruminococcaceae;_g__;_s__	0.0023	0.0074	-17.4605	0.0018	0.0064	-17.747	0.0016	0.0056	-18.055	0.0029	0.0099	-16.9671	0.0022	0.0075	-17.4843	0.0026	0.0088	-17.1572	0.0035	0.0121	-16.599	NaN	NaN	NaN
VFM	denovo375	k__Bacteria;_p__Firmicutes;_c__Clostridia;_o__Clostridiales;_f__;_g__;_s__	0.0023	0.0074	-18.1484	0.0042	0.0123	-17.0227	0.004	0.0122	-17.0866	0.0049	0.0143	-16.6876	0.0055	0.0152	-16.5769	0.0034	0.0113	-17.3209	0.0107	0.0279	-15.2023	0.0049	0.0078	-17.311
VFM	denovo80	k__Bacteria;_p__Firmicutes;_c__Clostridia;_o__Clostridiales;_f__;_g__;_s__	0.0023	0.0074	-17.5685	0.0023	0.0077	-17.5206	0.0019	0.0064	-17.9015	0.0019	0.0065	-17.7772	0.0024	0.0082	-17.4245	0.0024	0.0082	-17.415	0.0022	0.0077	-17.5144	0.0015	0.0025	-17.8616
VFM	denovo112	k__Bacteria;_p__Proteobacteria;_c__Alphaproteobacteria;_o__RF32;_f__;_g__;_s__	0.0024	0.0077	-17.2174	0.0029	0.0092	-16.8845	0.0034	0.0109	-16.5678	0.0027	0.0095	-16.9124	0.0031	0.0098	-16.7255	0.0035	0.0114	-16.4853	0.0045	0.0149	-15.9978	0.0017	0.0028	-17.6674
VFM	denovo441	k__Bacteria;_p__Firmicutes;_c__Clostridia;_o__Clostridiales;_f__Ruminococcaceae;_g__;_s__	0.0024	0.0077	-17.7687	0.0044	0.0127	-16.6842	0.0046	0.0133	-16.5848	0.0039	0.0121	-16.7705	0.0026	0.0085	-17.6164	0.0041	0.0124	-16.8322	0.0054	0.0174	-16.2219	NaN	NaN	NaN
VFM	denovo533	k__Bacteria;_p__Firmicutes;_c__Clostridia;_o__Clostridiales;_f__Ruminococcaceae;_g__;_s__	0.0024	0.0077	-17.2885	0.0024	0.0082	-17.2961	0.0032	0.0104	-16.8553	0.0031	0.0102	-16.8682	0.0028	0.0091	-17.053	0.0038	0.0121	-16.5075	0.0049	0.0159	-15.9989	0.0021	0.0035	-17.608
VFM	denovo770	k__Bacteria;_p__Firmicutes;_c__Clostridia;_o__Clostridiales;_f__Ruminococcaceae	0.0024	0.0077	-17.7361	0.0035	0.0108	-17.0318	0.0044	0.0131	-16.5834	0.0046	0.0136	-16.4606	0.0029	0.0092	-17.3617	0.0039	0.0122	-16.8424	0.007	0.0212	-15.6218	0.0052	0.0081	-16.145
VFM	denovo1174	k__Bacteria;_p__Firmicutes;_c__Clostridia;_o__Clostridiales;_f__Ruminococcaceae;_g__;_s__	0.0025	0.008	-17.4822	0.003	0.0097	-17.1577	0.003	0.0097	-17.2338	0.0041	0.0125	-16.5513	0.0022	0.0075	-17.7271	0.0034	0.0112	-16.9744	0.0047	0.0153	-16.344	0.0024	0.0039	-17.5983
VFM	denovo1137	k__Bacteria;_p__Firmicutes;_c__Clostridia;_o__Clostridiales;_f__Lachnospiraceae;_g__;_s__	0.0026	0.0081	-17.04	0.0025	0.0084	-17.0588	0.0036	0.0113	-16.5213	0.0054	0.0154	-15.7392	0.0035	0.0107	-16.5523	0.0039	0.0123	-16.3034	0.0091	0.0254	-14.7323	0.0123	0.0186	-13.9615
VFM	denovo383	k__Bacteria;_p__Firmicutes;_c__Clostridia;_o__Clostridiales;_f__Lachnospiraceae;_g__;_s__	0.0026	0.0081	-17.0383	0.0036	0.011	-16.5167	0.0039	0.012	-16.3814	0.0043	0.0129	-16.0901	0.0049	0.014	-16.004	0.0051	0.015	-15.8671	0.0113	0.0295	-14.3125	0.0306	0.0433	-12.4161
VFM	denovo200	k__Bacteria;_p__Firmicutes;_c__Clostridia;_o__Clostridiales;_f__Lachnospiraceae;_g__Anaerostipes;_s__	0.0028	0.0088	-16.9885	0.0034	0.0108	-16.6402	0.0043	0.0127	-16.3398	0.0038	0.012	-16.4372	0.0038	0.0115	-16.5055	0.0043	0.0131	-16.2089	0.0065	0.0201	-15.4168	NaN	NaN	NaN
VFM	denovo272	k__Bacteria;_p__Firmicutes;_c__Clostridia;_o__Clostridiales;_f__Lachnospiraceae;_g__;_s__	0.0029	0.0088	17.2773	0.0046	0.013	16.4962	0.0065	0.0174	15.878	0.0051	0.0147	16.2011	0.0031	0.0097	17.1525	0.004	0.0124	16.6274	0.0058	0.0183	15.9666	NaN	NaN	NaN
VFM	denovo1281	k__Bacteria;_p__Firmicutes;_c__Clostridia;_o__Clostridiales;_f__Ruminococcaceae;_g__;_s__	0.0029	0.009	-16.7363	0.0027	0.0088	-16.9448	0.0021	0.0073	-17.3405	0.0057	0.0161	-15.5136	0.0026	0.0085	-17.0124	0.0023	0.0078	-17.2054	0.0042	0.0141	-16.0814	0.0027	0.0044	-17.2307
VFM	denovo380	k__Bacteria;_p__Proteobacteria;_c__Deltaproteobacteria;_o__Desulfovibrionales;_f__Desulfovibrionaceae;_g__;_s__	0.0032	0.0098	-16.8339	0.0032	0.0101	-16.8434	0.0033	0.0106	-16.7899	0.0055	0.0157	-15.8029	0.0036	0.0109	-16.6243	0.0049	0.0146	-16.0439	0.0089	0.0248	-14.9261	NaN	NaN	NaN
VFM	denovo1314	k__Bacteria;_p__Firmicutes;_c__Clostridia;_o__Clostridiales;_f__;_g__;_s__	0.0035	0.0105	-16.6569	0.0042	0.0123	-16.3335	0.0029	0.0097	-16.9475	0.0039	0.0121	-16.3967	0.0042	0.0123	-16.3438	0.0041	0.0124	-16.3176	0.0051	0.0166	-15.8759	0.0401	0.056	-11.9423
VFM	denovo237	k__Bacteria;_p__Firmicutes;_c__Clostridia;_o__Clostridiales;_f__Lachnospiraceae;_g__Blautia;_s__producta	0.0035	0.0105	16.6656	0.0042	0.0123	16.2794	0.0063	0.0171	15.5969	0.0037	0.0118	16.5248	0.0033	0.0101	16.7397	0.0097	0.0248	14.7716	0.0086	0.0244	14.9868	NaN	NaN	NaN
VFM	denovo813	k__Bacteria;_p__Firmicutes;_c__Clostridia;_o__Clostridiales;_f__Ruminococcaceae;_g__Oscillospira;_s__	0.0035	0.0105	-16.3648	0.0042	0.0123	-16.0526	0.0048	0.0139	-15.8397	0.0037	0.0118	-16.1699	0.0043	0.0123	-15.9832	0.0035	0.0114	-16.337	0.0039	0.0132	-16.0771	NaN	NaN	NaN
VFM	denovo882	k__Bacteria;_p__Firmicutes;_c__Clostridia;_o__Clostridiales;_f__;_g__;_s__	0.0038	0.0113	-16.4272	0.0039	0.0118	-16.3645	0.0036	0.0113	-16.488	0.0073	0.0199	-15.1159	0.0057	0.0157	-15.7168	0.0038	0.0121	-16.3916	0.0096	0.0264	-14.6255	0.0046	0.0073	-16.1972
VFM	denovo127	k__Bacteria;_p__Firmicutes;_c__Clostridia;_o__Clostridiales;_f__Christensenellaceae;_g__;_s__	0.0039	0.0115	-16.8987	0.0038	0.0116	-16.8787	0.004	0.0121	-16.8791	0.0037	0.0118	-16.8967	0.0035	0.0107	-17.0302	0.0074	0.0205	-15.6482	0.0067	0.0203	-15.7832	NaN	NaN	NaN
VFM	denovo299	k__Bacteria;_p__Firmicutes;_c__Clostridia;_o__Clostridiales;_f__;_g__;_s__	0.0039	0.0115	-16.7891	0.0058	0.016	-15.998	0.0084	0.0215	-15.3137	0.0067	0.0187	-15.7296	0.0059	0.0161	-15.9705	0.01	0.0252	-15.0432	0.0183	0.0437	-13.694	NaN	NaN	NaN
VFM	denovo2	k__Bacteria;_p__Verrucomicrobia;_c__Verrucomicrobiae;_o__Verrucomicrobiales;_f__Verrucomicrobiaceae;_g__Akkermansia;_s__muciniphila	0.004	0.0117	-16.499	0.004	0.0119	-16.4966	0.0043	0.0129	-16.3789	0.0043	0.0129	-16.3266	0.0038	0.0115	-16.5598	0.0071	0.0199	-15.4447	0.0072	0.0215	-15.3918	NaN	NaN	NaN
VFM	denovo486	k__Bacteria;_p__Firmicutes;_c__Clostridia;_o__Clostridiales;_f__Lachnospiraceae;_g__Coprococcus;_s__	0.004	0.0118	-16.4629	0.0049	0.0139	-16.1148	0.0054	0.0152	-15.9737	0.004	0.0121	-16.4839	0.004	0.0118	-16.5022	0.0079	0.0216	-15.2595	0.0071	0.0213	-15.4215	0.01	0.0152	-14.1634
VFM	denovo745	k__Bacteria;_p__Firmicutes;_c__Clostridia;_o__Clostridiales;_f__Ruminococcaceae;_g__;_s__	0.004	0.0118	-16.2054	0.0035	0.0108	-16.4477	0.0042	0.0126	-16.144	0.0039	0.0121	-16.1798	0.0052	0.0146	-15.7447	0.0083	0.0223	-14.9055	0.0098	0.0266	-14.5099	NaN	NaN	NaN
VFM	denovo131	k__Bacteria;_p__Firmicutes;_c__Clostridia;_o__Clostridiales;_f__Ruminococcaceae;_g__;_s__	0.0042	0.012	-17.0159	0.0054	0.015	-16.5352	0.0053	0.015	-16.5874	0.0047	0.0137	-16.7298	0.0046	0.0131	-16.8126	0.0063	0.0183	-16.1996	0.0071	0.0213	-15.8878	0.0129	0.0194	-14.6816
VFM	denovo430	k__Bacteria;_p__Firmicutes;_c__Clostridia;_o__Clostridiales;_f__Clostridiaceae;_g__;_s__	0.0042	0.012	-16.7762	0.0054	0.0149	-16.3305	0.0062	0.0171	-16.0519	0.0075	0.0205	-15.5736	0.0041	0.012	-16.8209	0.0067	0.0189	-15.8856	0.0104	0.0276	-14.9612	NaN	NaN	NaN
VFM	denovo638	k__Bacteria;_p__Firmicutes;_c__Clostridia;_o__Clostridiales;_f__Christensenellaceae;_g__;_s__	0.0042	0.012	-16.4352	0.0043	0.0126	-16.3567	0.0048	0.0139	-16.1611	0.0039	0.0121	-16.4465	0.003	0.0094	-17.0184	0.004	0.0124	-16.4879	0.0028	0.01	-16.9742	0.000934	0.0016	-18.6364
VFM	denovo743	k__Bacteria;_p__Firmicutes;_c__Clostridia;_o__Clostridiales;_f__Dehalobacteriaceae;_g__Dehalobacterium;_s__	0.0042	0.012	-16.2283	0.0037	0.0115	-16.4157	0.003	0.0097	-16.8478	0.003	0.0099	-16.7827	0.0026	0.0085	-17.0484	0.0032	0.0109	-16.6456	0.0017	0.0062	-17.7191	NaN	NaN	NaN
VFM	denovo49	k__Bacteria;_p__Firmicutes;_c__Clostridia;_o__Clostridiales;_f__Ruminococcaceae;_g__;_s__	0.0044	0.0125	-17.2212	0.0073	0.0192	-16.2602	0.006	0.0167	-16.6186	0.0107	0.0273	-15.3574	0.0062	0.0166	-16.5223	0.0062	0.0181	-16.4344	0.0162	0.0398	-14.493	0.0202	0.0294	-13.807
VFM	denovo1524	k__Bacteria;_p__Firmicutes;_c__Clostridia;_o__Clostridiales;_f__;_g__;_s__	0.0049	0.0138	-16.1665	0.0058	0.016	-15.8016	0.0063	0.0171	-15.6884	0.0102	0.0265	-14.7592	0.0059	0.0161	-15.8198	0.008	0.0218	-15.2353	0.0174	0.0421	-13.6068	NaN	NaN	NaN
VFM	denovo1542	k__Bacteria;_p__Firmicutes;_c__Clostridia;_o__Clostridiales;_f__Ruminococcaceae;_g__;_s__	0.005	0.014	-16.0084	0.004	0.0119	-16.4146	0.0056	0.0156	-15.8135	0.0051	0.0147	-15.9648	0.0042	0.0123	-16.3466	0.0071	0.0199	-15.3611	0.0065	0.0201	-15.454	NaN	NaN	NaN
VFM	denovo194	k__Bacteria;_p__Bacteroidetes;_c__Bacteroidia;_o__Bacteroidales;_f__[Odoribacteraceae];_g__Butyricimonas;_s__	0.0053	0.0147	-15.776	0.004	0.0119	-16.2983	0.006	0.0167	-15.5491	0.0026	0.0091	-16.9799	0.0048	0.0136	-15.976	0.0121	0.0299	-14.2358	0.0062	0.0192	-15.4916	NaN	NaN	NaN
VFM	denovo621	k__Bacteria;_p__Firmicutes;_c__Clostridia;_o__Clostridiales;_f__Clostridiaceae;_g__Clostridium;_s__	0.0053	0.0149	-15.7169	0.005	0.0141	-15.7759	0.0046	0.0133	-15.9192	0.0045	0.0132	-15.9206	0.0045	0.013	-15.9922	0.0046	0.0139	-15.8802	0.0035	0.0121	-16.3081	0.0031	0.005	-16.8665
VFM	denovo300	k__Bacteria;_p__Firmicutes;_c__Clostridia;_o__Clostridiales;_f__Ruminococcaceae;_g__;_s__	0.0055	0.0153	-15.3596	0.0044	0.0127	-15.7308	0.0048	0.0139	-15.6295	0.0043	0.0129	-15.7579	0.0041	0.012	-15.9285	0.0063	0.0183	-15.118	0.0042	0.014	-15.7783	0.0026	0.0042	-16.8565
VFM	denovo177	k__Bacteria;_p__Firmicutes;_c__Clostridia;_o__Clostridiales;_f__Ruminococcaceae;_g__;_s__	0.0058	0.0161	-15.6884	0.0063	0.0171	-15.5123	0.0059	0.0166	-15.6297	0.0109	0.0278	-14.4051	0.005	0.014	-15.9105	0.0064	0.0184	-15.4399	0.0105	0.0279	-14.4823	0.0075	0.0116	-14.7084
VFM	denovo549	k__Bacteria;_p__Firmicutes;_c__Clostridia;_o__Clostridiales;_f__Ruminococcaceae;_g__;_s__	0.0059	0.0163	-15.805	0.0065	0.0174	-15.6039	0.0063	0.0171	-15.6693	0.0071	0.0196	-15.4364	0.0059	0.0161	-15.7661	0.0082	0.0223	-15.1831	0.0095	0.0263	-14.7987	NaN	NaN	NaN
VFM	denovo107	k__Bacteria;_p__Firmicutes;_c__Clostridia;_o__Clostridiales;_f__Lachnospiraceae;_g__;_s__	0.0062	0.0169	15.3068	0.0053	0.0147	15.5924	0.004	0.0122	16.1257	0.0033	0.0109	16.354	0.0039	0.0116	16.1767	0.0054	0.0159	15.494	0.0022	0.008	16.9953	0.0018	0.0029	17.2312
VFM	denovo34	k__Bacteria;_p__Firmicutes;_c__Clostridia;_o__Clostridiales;_f__Ruminococcaceae;_g__;_s__	0.0062	0.0169	-15.4937	0.0057	0.0156	-15.6809	0.0063	0.0171	-15.4825	0.0111	0.0282	-14.2946	0.0046	0.0131	-16.0578	0.0091	0.0238	-14.7659	0.0131	0.033	-13.9743	NaN	NaN	NaN
VFM	denovo1127	k__Bacteria;_p__Firmicutes;_c__Clostridia;_o__Clostridiales;_f__Lachnospiraceae	0.0063	0.0169	-15.5724	0.007	0.0186	-15.3729	0.0097	0.0244	-14.7352	0.0126	0.0309	-14.2281	0.0079	0.0204	-15.167	0.0088	0.0231	-14.9496	0.0186	0.0443	-13.3973	NaN	NaN	NaN
VFM	denovo940	k__Bacteria;_p__Firmicutes;_c__Clostridia;_o__Clostridiales;_f__Ruminococcaceae;_g__;_s__	0.0063	0.0171	-15.9893	0.0046	0.013	-16.6153	0.0044	0.0131	-16.6271	0.0072	0.0197	-15.7031	0.0059	0.0161	-16.1747	0.0099	0.0252	-15.1324	0.0116	0.03	-14.7719	0.007	0.0109	-15.598
VFM	denovo61	k__Bacteria;_p__Proteobacteria;_c__Gammaproteobacteria;_o__Enterobacteriales;_f__Enterobacteriaceae;_g__;_s__	0.0066	0.0177	15.8707	0.004	0.0119	16.8187	0.0039	0.0121	16.8292	0.0067	0.0188	15.7469	0.006	0.0162	16.0597	0.0054	0.0158	16.208	0.0058	0.0183	16.0307	0.0238	0.0342	13.4511
VFM	denovo1082	k__Bacteria;_p__Verrucomicrobia;_c__Verrucomicrobiae;_o__Verrucomicrobiales;_f__Verrucomicrobiaceae;_g__Akkermansia;_s__muciniphila	0.0067	0.0179	-14.8578	0.0067	0.0179	-14.7962	0.0076	0.0197	-14.5956	0.0069	0.0192	-14.7517	0.0061	0.0164	-14.9591	0.0088	0.0231	-14.3085	0.0083	0.0236	-14.4055	0.0052	0.0082	-16.1288
VFM	denovo355	k__Bacteria;_p__Firmicutes;_c__Clostridia;_o__Clostridiales;_f__;_g__;_s__	0.0067	0.0179	-15.7616	0.0088	0.0224	-15.2683	0.0074	0.0194	-15.5915	0.0086	0.0232	-15.2338	0.0075	0.0195	-15.5547	0.0108	0.0267	-14.8209	0.0138	0.0344	-14.3179	NaN	NaN	NaN
VFM	denovo105	k__Bacteria;_p__Proteobacteria;_c__Deltaproteobacteria;_o__Desulfovibrionales;_f__Desulfovibrionaceae;_g__Desulfovibrio;_s__	0.0068	0.018	-15.4177	0.0074	0.0195	-15.1728	0.0079	0.0203	-15.1439	0.0095	0.025	-14.6908	0.0098	0.0243	-14.751	0.0071	0.0199	-15.3014	0.0123	0.0315	-14.116	NaN	NaN	NaN
VFM	denovo145	k__Bacteria;_p__Firmicutes;_c__Clostridia;_o__Clostridiales;_f__Ruminococcaceae;_g__;_s__	0.0068	0.018	-16.2378	0.0089	0.0226	-15.6644	0.0066	0.0176	-16.322	0.0091	0.0244	-15.5775	0.0067	0.0176	-16.2504	0.0065	0.0186	-16.2749	0.0082	0.0236	-15.7696	NaN	NaN	NaN
VFM	denovo808	k__Bacteria;_p__Firmicutes;_c__Clostridia;_o__Clostridiales;_f__;_g__;_s__	0.0072	0.0188	-15.2528	0.0086	0.0222	-14.9062	0.0114	0.0282	-14.3742	0.0114	0.0286	-14.2714	0.0084	0.0214	-14.9048	0.0142	0.0344	-13.8846	0.0224	0.0523	-12.8776	NaN	NaN	NaN
VFM	denovo469	k__Bacteria;_p__Firmicutes;_c__Clostridia;_o__Clostridiales;_f__Ruminococcaceae;_g__Faecalibacterium;_s__prausnitzii	0.0074	0.0192	-15.5186	0.0142	0.0335	-14.3306	0.0162	0.038	-13.9325	0.0142	0.034	-14.1542	0.0167	0.0386	-13.9877	0.0187	0.0433	-13.6909	0.0464	0.096	-11.613	NaN	NaN	NaN
VFM	denovo141	k__Bacteria;_p__Firmicutes;_c__Clostridia;_o__Clostridiales	0.0078	0.0202	-15.3105	0.0062	0.0169	-15.6588	0.0061	0.0169	-15.7532	0.0095	0.025	-14.8181	0.007	0.0183	-15.4991	0.008	0.0218	-15.2207	0.0097	0.0264	-14.8156	0.0249	0.0356	-13.1279
VFM	denovo250	k__Bacteria;_p__Firmicutes;_c__Clostridia;_o__Clostridiales;_f__Ruminococcaceae;_g__;_s__	0.008	0.0206	-15.3738	0.0092	0.0233	-15.1265	0.0104	0.0259	-14.8661	0.0174	0.0403	-13.7829	0.0061	0.0164	-15.8927	0.0103	0.0259	-14.8686	0.0172	0.0418	-13.7967	NaN	NaN	NaN
VFM	denovo361	k__Bacteria;_p__Firmicutes;_c__Bacilli;_o__Lactobacillales;_f__Streptococcaceae;_g__Streptococcus;_s__	0.008	0.0206	15.541	0.0086	0.0221	15.4239	0.0077	0.02	15.5716	0.0094	0.0249	15.1709	0.0064	0.017	15.9572	0.0083	0.0223	15.4449	0.0083	0.0236	15.3868	0.0385	0.0539	12.5761
VFM	denovo628	k__Bacteria;_p__Firmicutes;_c__Bacilli;_o__Gemellales;_f__Gemellaceae;_g__;_s__	0.008	0.0206	14.8663	0.0096	0.0241	14.6005	0.0098	0.0245	14.5295	0.0124	0.0306	14.0346	0.0084	0.0214	14.7985	0.0084	0.0224	14.7418	0.0125	0.032	13.9684	NaN	NaN	NaN
VFM	denovo717	k__Bacteria;_p__Firmicutes;_c__Clostridia;_o__Clostridiales;_f__Ruminococcaceae;_g__;_s__	0.0083	0.021	-14.7291	0.0081	0.0211	-14.7333	0.0094	0.0237	-14.5373	0.0105	0.0271	-14.2131	0.0079	0.0204	-14.8374	0.0084	0.0224	-14.6988	0.0101	0.0271	-14.2679	NaN	NaN	NaN
VFM	denovo747	k__Bacteria;_p__Firmicutes;_c__Clostridia;_o__Clostridiales;_f__Ruminococcaceae;_g__;_s__	0.0083	0.021	-14.9896	0.0114	0.028	-14.3706	0.0185	0.0426	-13.4232	0.0262	0.0578	-12.6462	0.0102	0.0251	-14.5811	0.0156	0.0371	-13.771	0.0442	0.0918	-11.4439	0.0487	0.0669	-10.965
VFM	denovo1163	k__Bacteria;_p__Firmicutes;_c__Clostridia;_o__Clostridiales;_f__Lachnospiraceae;_g__;_s__	0.0085	0.0216	14.9751	0.0103	0.0256	14.5977	0.008	0.0207	15.097	0.0071	0.0197	15.2307	0.0094	0.0234	14.7866	0.0099	0.0252	14.6245	0.0086	0.0244	14.9021	0.0508	0.0696	11.0897
VFM	denovo1193	k__Bacteria;_p__Bacteroidetes;_c__Bacteroidia;_o__Bacteroidales;_f__Rikenellaceae;_g__;_s__	0.0086	0.0218	-14.8653	0.0079	0.0207	-14.9982	0.0071	0.0187	-15.242	0.0142	0.034	-13.8366	0.0092	0.0231	-14.6947	0.0074	0.0205	-15.1325	0.0132	0.033	-13.9715	0.0088	0.0135	-14.8868
VFM	denovo81	k__Bacteria;_p__Firmicutes;_c__Clostridia;_o__Clostridiales;_f__Christensenellaceae;_g__;_s__	0.0088	0.022	-14.9725	0.0122	0.0299	-14.2957	0.0084	0.0214	-15.0199	0.0106	0.0271	-14.5422	0.0077	0.0198	-15.213	0.0075	0.0208	-15.1862	0.0077	0.0226	-15.174	0.016	0.0238	-13.4108
VFM	denovo31	k__Bacteria;_p__Firmicutes;_c__Clostridia;_o__Clostridiales;_f__Lachnospiraceae;_g__Coprococcus;_s__	0.0094	0.0235	14.5539	0.0137	0.0326	13.7941	0.0121	0.0298	14.0089	0.0093	0.0246	14.4969	0.0075	0.0195	14.9851	0.0091	0.0238	14.5739	0.0066	0.0201	15.178	NaN	NaN	NaN
VFM	denovo822	k__Bacteria;_p__Firmicutes;_c__Clostridia;_o__Clostridiales;_f__Ruminococcaceae;_g__;_s__	0.0094	0.0235	-14.5565	0.0069	0.0184	-15.1863	0.0065	0.0173	-15.3183	0.0115	0.0286	-14.1436	0.01	0.0247	-14.4801	0.0105	0.0263	-14.3728	0.0146	0.0361	-13.6686	NaN	NaN	NaN
VFM	denovo487	k__Bacteria;_p__Firmicutes;_c__Clostridia;_o__Clostridiales;_f__;_g__;_s__	0.0095	0.0235	-15.0171	0.006	0.0163	-15.9928	0.0055	0.0156	-16.1041	0.0099	0.0258	-14.9039	0.0072	0.0188	-15.5555	0.0095	0.0246	-15.0013	0.0093	0.0257	-15.0621	0.0037	0.0059	-16.7117
VFM	denovo1055	k__Bacteria;_p__Firmicutes;_c__Clostridia;_o__Clostridiales;_f__Ruminococcaceae;_g__;_s__	0.0101	0.0248	-14.5605	0.0087	0.0223	-14.8382	0.009	0.0229	-14.7561	0.0174	0.0403	-13.4325	0.0124	0.0299	-14.1859	0.0149	0.0357	-13.7687	0.0297	0.0662	-12.3017	NaN	NaN	NaN
VFM	denovo212	k__Bacteria;_p__Firmicutes;_c__Clostridia;_o__Clostridiales;_f__Ruminococcaceae;_g__;_s__	0.0101	0.0249	-14.9352	0.016	0.0372	-13.9979	0.0183	0.0425	-13.7021	0.0148	0.035	-14.0677	0.0129	0.0308	-14.4287	0.0152	0.0363	-14.0883	0.0218	0.0515	-13.2574	0.0643	0.0868	-11.0342
VFM	denovo1100	k__Bacteria;_p__Firmicutes;_c__Clostridia;_o__Clostridiales;_f__;_g__;_s__	0.0102	0.0249	-14.1779	0.016	0.0372	-13.2994	0.016	0.0376	-13.3309	0.0118	0.0292	-13.8466	0.0124	0.0299	-13.8563	0.0157	0.0372	-13.331	0.0177	0.0427	-13.087	NaN	NaN	NaN
VFM	denovo97	k__Bacteria;_p__Firmicutes;_c__Clostridia;_o__Clostridiales;_f__Lachnospiraceae;_g__Dorea;_s__formicigenerans	0.0105	0.0255	13.971	0.0123	0.0299	13.6977	0.0138	0.033	13.4711	0.0088	0.0237	14.21	0.0095	0.0236	14.1523	0.0107	0.0267	13.8884	0.0077	0.0226	14.4652	NaN	NaN	NaN
VFM	denovo450	k__Bacteria;_p__Firmicutes;_c__Clostridia;_o__Clostridiales;_f__Ruminococcaceae;_g__;_s__	0.0108	0.0263	-14.4211	0.0136	0.0325	-13.9373	0.0126	0.0309	-14.1076	0.0241	0.0541	-12.7779	0.0123	0.0298	-14.1445	0.0128	0.0314	-14.0393	0.029	0.0652	-12.3149	NaN	NaN	NaN
VFM	denovo153	k__Bacteria;_p__Firmicutes;_c__Clostridia;_o__Clostridiales;_f__Lachnospiraceae;_g__Dorea;_s__	0.0111	0.0268	14.2558	0.0177	0.0409	13.3745	0.0182	0.0423	13.2462	0.0113	0.0285	14.1649	0.0217	0.0483	12.9984	0.017	0.0398	13.4188	0.0239	0.0552	12.7277	0.0258	0.0369	13.0798
VFM	denovo442	k__Bacteria;_p__Firmicutes;_c__Clostridia;_o__Clostridiales;_f__Ruminococcaceae;_g__;_s__	0.0114	0.0275	-14.6784	0.0088	0.0224	-15.2197	0.007	0.0185	-15.6598	0.0091	0.0244	-15.1065	0.0092	0.0231	-15.1008	0.0103	0.0259	-14.8605	0.0079	0.023	-15.3233	NaN	NaN	NaN
VFM	denovo530	k__Bacteria;_p__Proteobacteria;_c__Betaproteobacteria;_o__Burkholderiales;_f__Oxalobacteraceae;_g__Ralstonia;_s__	0.0122	0.0292	14.1326	0.0129	0.0311	14.0254	0.0142	0.0339	13.828	0.0121	0.0301	14.0735	0.0119	0.029	14.2235	0.0139	0.0337	13.8506	0.0132	0.033	13.8812	NaN	NaN	NaN
VFM	denovo1747	k__Bacteria;_p__Firmicutes;_c__Clostridia;_o__Clostridiales;_f__Ruminococcaceae;_g__;_s__	0.0123	0.0292	-13.9574	0.0127	0.0307	-13.8956	0.0133	0.0321	-13.8543	0.0257	0.0569	-12.4572	0.0104	0.0254	-14.2865	0.0123	0.0302	-13.9332	0.0225	0.0523	-12.686	NaN	NaN	NaN
VFM	denovo394	k__Bacteria;_p__Firmicutes;_c__Clostridia;_o__Clostridiales;_f__Lachnospiraceae;_g__;_s__	0.0123	0.0292	-14.519	0.0102	0.0256	-14.8579	0.0135	0.0325	-14.3225	0.0127	0.0311	-14.3636	0.0089	0.0225	-15.1155	0.0149	0.0357	-14.0758	0.0123	0.0315	-14.418	0.0184	0.0271	-13.3934
VFM	denovo1085	k__Bacteria;_p__Bacteroidetes;_c__Bacteroidia;_o__Bacteroidales;_f__Bacteroidaceae;_g__Bacteroides;_s__	0.0129	0.0306	-13.958	0.0125	0.0303	-14.0223	0.0158	0.0374	-13.5818	0.01	0.026	-14.411	0.0149	0.0348	-13.6568	0.0168	0.0394	-13.3807	0.0142	0.0352	-13.698	NaN	NaN	NaN
VFM	denovo959	k__Bacteria;_p__Firmicutes;_c__Clostridia;_o__Clostridiales;_f__Ruminococcaceae;_g__;_s__	0.0134	0.0316	-13.8433	0.0138	0.0326	-13.7275	0.0119	0.0294	-14.0749	0.018	0.0416	-13.1929	0.0141	0.0331	-13.7192	0.0137	0.0334	-13.7655	0.0192	0.0457	-12.9962	0.0445	0.0616	-11.4366
VFM	denovo16	k__Bacteria;_p__Firmicutes;_c__Clostridia;_o__Clostridiales;_f__Veillonellaceae;_g__Dialister;_s__	0.0138	0.0324	14.2234	0.0105	0.026	14.8184	0.009	0.0229	15.1206	0.0141	0.0339	14.1847	0.0141	0.0331	14.2231	0.0092	0.024	15.0822	0.0107	0.0279	14.712	0.000544	0.000928	20.1258
VFM	denovo414	k__Bacteria;_p__Firmicutes;_c__Clostridia;_o__Clostridiales;_f__Lachnospiraceae;_g__Roseburia;_s__	0.0147	0.0344	14.1097	0.0158	0.0369	13.965	0.0134	0.0324	14.2721	0.0137	0.0332	14.2267	0.013	0.031	14.3228	0.0097	0.0248	14.9715	0.0081	0.0235	15.2095	0.0089	0.0137	15.0689
VFM	denovo273	k__Bacteria;_p__Bacteroidetes;_c__Bacteroidia;_o__Bacteroidales;_f__[Barnesiellaceae];_g__;_s__	0.015	0.0349	-13.9765	0.0137	0.0326	-14.1473	0.0168	0.0392	-13.8215	0.0138	0.0332	-14.176	0.0194	0.0442	-13.4473	0.0177	0.0412	-13.6339	0.0196	0.0463	-13.3638	0.011	0.0167	-14.3707
VFM	denovo277	k__Bacteria;_p__Firmicutes;_c__Clostridia;_o__Clostridiales;_f__;_g__;_s__	0.0155	0.036	-14.0356	0.0265	0.0563	-12.9407	0.0299	0.0632	-12.6778	0.0406	0.0814	-11.9296	0.0223	0.049	-13.3051	0.0319	0.0677	-12.5054	0.0809	0.1523	-10.2164	NaN	NaN	NaN
VFM	denovo345	k__Bacteria;_p__Firmicutes;_c__Clostridia;_o__Clostridiales;_f__Christensenellaceae;_g__;_s__	0.016	0.0369	-13.924	0.0104	0.0258	-14.8058	0.013	0.0317	-14.3169	0.0128	0.0312	-14.2479	0.0133	0.0314	-14.3007	0.0294	0.0647	-12.582	0.0231	0.0535	-13.109	0.0062	0.0097	-15.7727
VFM	denovo333	k__Bacteria;_p__Firmicutes;_c__Clostridia;_o__Clostridiales;_f__Lachnospiraceae;_g__;_s__	0.0162	0.0373	-13.535	0.0202	0.0459	-13.0602	0.027	0.0583	-12.4583	0.0152	0.0356	-13.6105	0.0188	0.0431	-13.2457	0.035	0.0728	-11.9313	0.033	0.0716	-11.9509	0.0267	0.0381	-12.2668
VFM	denovo313	k__Bacteria;_p__Firmicutes;_c__Clostridia;_o__Clostridiales;_f__Lachnospiraceae;_g__;_s__	0.0163	0.0373	-13.7556	0.0261	0.0558	-12.762	0.0344	0.0702	-12.1519	0.0384	0.0784	-11.8474	0.0319	0.0653	-12.3738	0.0315	0.0675	-12.3285	0.089	0.1636	-9.7963	0.0969	0.1279	-9.3861
VFM	denovo924	k__Bacteria;_p__Firmicutes;_c__Clostridia;_o__Clostridiales;_f__Ruminococcaceae;_g__;_s__	0.0169	0.0386	-13.4959	0.0213	0.0473	-13.0045	0.0297	0.063	-12.3893	0.0334	0.0707	-11.9822	0.0288	0.0607	-12.4163	0.0288	0.0636	-12.3534	0.068	0.131	-10.3227	0.023	0.0332	-12.8972
VFM	denovo46	k__Bacteria;_p__Bacteroidetes;_c__Bacteroidia;_o__Bacteroidales;_f__Bacteroidaceae;_g__Bacteroides;_s__	0.0178	0.0405	-13.2302	0.0205	0.0461	-13.0279	0.0193	0.0443	-13.1596	0.0184	0.0421	-13.1572	0.0158	0.0367	-13.5382	0.018	0.0417	-13.2876	0.0163	0.0398	-13.4099	NaN	NaN	NaN
VFM	denovo1432	k__Bacteria;_p__Firmicutes;_c__Clostridia;_o__Clostridiales;_f__;_g__;_s__	0.0185	0.0418	-13.4606	0.0209	0.0466	-13.1563	0.0199	0.0454	-13.2874	0.017	0.0397	-13.5781	0.0205	0.0463	-13.152	0.0255	0.0572	-12.7108	0.0247	0.0566	-12.7582	0.1153	0.1501	-8.8789
VFM	denovo801	k__Bacteria;_p__Firmicutes;_c__Clostridia;_o__Clostridiales;_f__Dehalobacteriaceae;_g__Dehalobacterium;_s__	0.0192	0.0432	-13.418	0.0206	0.0462	-13.2589	0.0185	0.0427	-13.465	0.0187	0.0426	-13.4032	0.0223	0.049	-13.0457	0.016	0.0376	-13.7657	0.0173	0.0418	-13.5283	NaN	NaN	NaN
VFM	denovo835	k__Bacteria;_p__Bacteroidetes;_c__Bacteroidia;_o__Bacteroidales;_f__Bacteroidaceae;_g__Bacteroides;_s__	0.0201	0.0452	-12.8894	0.0274	0.058	-12.2167	0.0337	0.0695	-11.7918	0.0225	0.0508	-12.5787	0.0253	0.0544	-12.3576	0.0258	0.0578	-12.2948	0.0291	0.0652	-12.018	NaN	NaN	NaN
VFM	denovo1104	k__Bacteria;_p__Firmicutes;_c__Clostridia;_o__Clostridiales	0.0203	0.0454	-13.1684	0.0184	0.0422	-13.416	0.0222	0.0499	-13.0067	0.0193	0.0439	-13.2375	0.0194	0.0442	-13.2585	0.0301	0.0656	-12.3138	0.0279	0.0633	-12.4033	0.0446	0.0617	-11.2181
VFM	denovo1393	k__Bacteria;_p__Firmicutes;_c__Clostridia;_o__Clostridiales;_f__Ruminococcaceae;_g__;_s__	0.0209	0.0466	-12.9342	0.0194	0.0444	-13.098	0.0201	0.0456	-13.0166	0.0147	0.035	-13.612	0.0207	0.0463	-12.9847	0.0303	0.0657	-12.1547	0.022	0.0517	-12.7873	NaN	NaN	NaN
VFM	denovo111	k__Bacteria;_p__Firmicutes;_c__Clostridia;_o__Clostridiales;_f__Ruminococcaceae;_g__Ruminococcus;_s__	0.021	0.0467	-13.2201	0.0241	0.052	-12.9517	0.0213	0.0482	-13.2567	0.037	0.0761	-11.9381	0.0187	0.0431	-13.4805	0.0195	0.0449	-13.4379	0.031	0.0684	-12.3059	0.0117	0.0177	-14.5884
VFM	denovo1182	k__Bacteria;_p__Verrucomicrobia;_c__Verrucomicrobiae;_o__Verrucomicrobiales;_f__Verrucomicrobiaceae;_g__Akkermansia;_s__muciniphila	0.0214	0.0473	-12.6942	0.0248	0.0532	-12.4327	0.0247	0.0543	-12.4338	0.0335	0.0707	-11.8	0.0214	0.0478	-12.7694	0.0292	0.0644	-12.0863	0.043	0.09	-11.1437	NaN	NaN	NaN
VFM	denovo815	k__Bacteria;_p__Firmicutes;_c__Clostridia;_o__Clostridiales;_f__Christensenellaceae;_g__;_s__	0.0214	0.0473	-12.6755	0.0147	0.0345	-13.4872	0.0157	0.0372	-13.3586	0.0183	0.0421	-12.9496	0.0125	0.03	-13.7957	0.0202	0.0462	-12.7675	0.0128	0.0326	-13.643	0.0202	0.0294	-12.7979
VFM	denovo229	k__Bacteria;_p__Bacteroidetes;_c__Bacteroidia;_o__Bacteroidales;_f__[Barnesiellaceae];_g__;_s__	0.0219	0.048	-13.287	0.0204	0.0461	-13.3793	0.0239	0.0532	-13.0929	0.0253	0.0561	-12.9178	0.023	0.0501	-13.175	0.0313	0.0675	-12.4791	0.0373	0.0798	-12.0407	0.0219	0.0317	-13.2951
VFM	denovo92	k__Bacteria;_p__Bacteroidetes;_c__Bacteroidia;_o__Bacteroidales;_f__;_g__;_s__	0.0224	0.049	12.7191	0.0204	0.0461	12.8899	0.0246	0.0543	12.525	0.0149	0.0351	13.4714	0.0207	0.0463	12.8637	0.0254	0.0572	12.4138	0.016	0.0393	13.319	0.0269	0.0383	11.9471
VFM	denovo33	k__Bacteria;_p__Firmicutes;_c__Clostridia;_o__Clostridiales;_f__Ruminococcaceae;_g__;_s__	0.0226	0.0492	-13.1395	0.0307	0.0641	-12.4879	0.0339	0.0695	-12.2096	0.0333	0.0707	-12.2007	0.0303	0.063	-12.4936	0.0428	0.0865	-11.6902	0.0672	0.1304	-10.5216	NaN	NaN	NaN
VFM	denovo1237	k__Bacteria;_p__Actinobacteria;_c__Actinobacteria;_o__Bifidobacteriales;_f__Bifidobacteriaceae;_g__Bifidobacterium;_s__	0.0228	0.0494	-12.8928	0.0234	0.0512	-12.9142	0.0261	0.0566	-12.6733	0.0271	0.0593	-12.5042	0.0257	0.055	-12.6669	0.022	0.05	-12.9868	0.0277	0.0632	-12.4556	NaN	NaN	NaN
VFM	denovo135	k__Bacteria;_p__Firmicutes;_c__Clostridia;_o__Clostridiales;_f__;_g__;_s__	0.0233	0.0503	-13.52	0.0318	0.0659	-12.7629	0.0265	0.0573	-13.126	0.0317	0.0681	-12.7177	0.0229	0.0501	-13.5115	0.0328	0.0689	-12.6355	0.0405	0.0861	-12.128	NaN	NaN	NaN
VFM	denovo821	k__Bacteria;_p__Firmicutes;_c__Clostridia;_o__Clostridiales;_f__Ruminococcaceae;_g__Ruminococcus;_s__	0.0233	0.0503	-12.6325	0.0225	0.0494	-12.6524	0.0246	0.0543	-12.5105	0.0356	0.074	-11.663	0.0203	0.0459	-12.908	0.0235	0.0532	-12.508	0.0322	0.0704	-11.8322	0.0457	0.063	-10.8391
VFM	denovo119	k__Bacteria;_p__Tenericutes;_c__Mollicutes;_o__RF39;_f__;_g__;_s__	0.0239	0.0513	-13.0205	0.029	0.0609	-12.54	0.0288	0.0614	-12.5797	0.0299	0.0652	-12.4417	0.028	0.0593	-12.6716	0.0316	0.0675	-12.3402	0.0416	0.0874	-11.6371	0.0458	0.063	-11.9781
VFM	denovo2339	k__Bacteria;_p__Firmicutes;_c__Clostridia;_o__Clostridiales;_f__Lachnospiraceae;_g__;_s__	0.0248	0.053	-12.4636	0.0303	0.0635	-12.121	0.0319	0.0668	-11.9473	0.0308	0.0664	-12.0153	0.0221	0.0489	-12.7349	0.0328	0.0689	-11.8888	0.0348	0.0751	-11.7184	0.0437	0.0608	-11.2753
VFM	denovo65	k__Bacteria;_p__Firmicutes;_c__Clostridia;_o__Clostridiales;_f__Ruminococcaceae;_g__;_s__	0.0251	0.0533	-12.5266	0.0198	0.0452	-13.0642	0.0323	0.0674	-11.9673	0.0322	0.0688	-11.9335	0.0291	0.0611	-12.2392	0.0526	0.1027	-10.8754	0.0722	0.1387	-10.0765	NaN	NaN	NaN
VFM	denovo83	k__Bacteria;_p__Firmicutes;_c__Erysipelotrichi;_o__Erysipelotrichales;_f__Erysipelotrichaceae;_g__Catenibacterium;_s__	0.0251	0.0533	12.8612	0.0239	0.0519	13.0052	0.0236	0.0525	12.9837	0.0354	0.074	12.083	0.0248	0.0535	12.8729	0.0215	0.0491	13.169	0.0308	0.0681	12.3724	0.1411	0.1825	8.5071
VFM	denovo43	k__Bacteria;_p__Firmicutes;_c__Clostridia;_o__Clostridiales;_f__Lachnospiraceae;_g__Coprococcus	0.0254	0.0537	-12.7159	0.0328	0.0674	-12.1	0.0255	0.0557	-12.667	0.0359	0.0744	-11.8925	0.0321	0.0656	-12.1883	0.0342	0.0714	-12.0057	0.0535	0.1077	-10.9863	0.0209	0.0303	-13.0313
VFM	denovo522	k__Bacteria;_p__Bacteroidetes;_c__Bacteroidia;_o__Bacteroidales;_f__Bacteroidaceae;_g__Bacteroides;_s__	0.0257	0.0542	-12.7353	0.0241	0.052	-12.8572	0.0302	0.0637	-12.4008	0.0401	0.0808	-11.6912	0.0259	0.0551	-12.7141	0.0272	0.0607	-12.5416	0.0414	0.0874	-11.5914	0.029	0.0411	-12.3955
VFM	denovo230	k__Bacteria;_p__Firmicutes;_c__Erysipelotrichi;_o__Erysipelotrichales;_f__Erysipelotrichaceae;_g__cc_115;_s__	0.0264	0.0554	-12.8132	0.0235	0.0512	-13.0969	0.0251	0.0549	-12.9555	0.0243	0.0545	-12.9995	0.0177	0.0409	-13.7009	0.0431	0.0869	-11.653	0.0315	0.0693	-12.389	0.0095	0.0144	-15.3057
VFM	denovo704	k__Bacteria;_p__Firmicutes;_c__Clostridia;_o__Clostridiales;_f__Ruminococcaceae;_g__;_s__	0.0265	0.0554	-12.7758	0.0214	0.0473	-13.1775	0.0217	0.0489	-13.131	0.0252	0.0561	-12.8045	0.0259	0.0551	-12.7634	0.0329	0.0689	-12.2186	0.0329	0.0716	-12.207	0.0087	0.0134	-14.8666
VFM	denovo26	k__Bacteria;_p__Firmicutes;_c__Clostridia;_o__Clostridiales;_f__Lachnospiraceae;_g__;_s__	0.028	0.0584	-12.5638	0.029	0.0609	-12.5045	0.0369	0.0749	-11.9078	0.0519	0.1001	-11.1016	0.0315	0.0651	-12.3548	0.0494	0.0975	-11.2556	0.0905	0.1649	-9.6935	NaN	NaN	NaN
VFM	denovo367	k__Bacteria;_p__Firmicutes;_c__Clostridia;_o__Clostridiales;_f__Lachnospiraceae;_g__;_s__	0.0284	0.0591	12.379	0.036	0.0731	11.8556	0.0389	0.0779	11.7052	0.046	0.091	11.2765	0.042	0.0821	11.5438	0.047	0.0934	11.234	0.0883	0.1632	9.6257	0.0754	0.1008	10.4498
VFM	denovo154	k__Bacteria;_p__Firmicutes;_c__Clostridia;_o__Clostridiales;_f__;_g__;_s__	0.0288	0.0597	-12.8123	0.0365	0.0738	-12.2465	0.0407	0.0808	-11.9807	0.0488	0.0957	-11.4302	0.0301	0.0628	-12.6356	0.0437	0.0877	-11.8095	0.0679	0.131	-10.6714	NaN	NaN	NaN
VFM	denovo938	k__Bacteria;_p__Firmicutes;_c__Clostridia;_o__Clostridiales;_f__Ruminococcaceae;_g__Oscillospira;_s__	0.0315	0.065	-12.594	0.0223	0.0491	-13.3568	0.023	0.0514	-13.3154	0.0302	0.0655	-12.6301	0.0237	0.0514	-13.2	0.0324	0.0686	-12.483	0.028	0.0633	-12.8166	NaN	NaN	NaN
VFM	denovo351	k__Bacteria;_p__Firmicutes;_c__Clostridia;_o__Clostridiales;_f__Ruminococcaceae;_g__Oscillospira;_s__	0.0317	0.0653	-12.2202	0.0333	0.0682	-12.1144	0.037	0.0749	-11.9378	0.0351	0.0737	-11.9559	0.0328	0.0667	-12.1985	0.0427	0.0865	-11.5253	0.0467	0.0963	-11.2924	0.0229	0.0331	-12.7813
VFM	denovo1737	k__Bacteria;_p__Bacteroidetes;_c__Bacteroidia;_o__Bacteroidales;_f__Bacteroidaceae;_g__Bacteroides;_s__uniformis	0.0322	0.0658	-12.1264	0.0401	0.0792	-11.569	0.0447	0.0878	-11.3597	0.0515	0.0996	-11.0206	0.0531	0.102	-10.9452	0.0425	0.0865	-11.4652	0.0856	0.1598	-9.7031	NaN	NaN	NaN
VFM	denovo631	k__Bacteria;_p__Firmicutes;_c__Clostridia;_o__Clostridiales;_f__Christensenellaceae;_g__;_s__	0.0322	0.0658	-12.0151	0.0312	0.065	-12.0611	0.0305	0.064	-12.1298	0.0834	0.1507	-9.6641	0.0244	0.0529	-12.6017	0.0418	0.0857	-11.3512	0.0891	0.1636	-9.5495	0.0046	0.0073	-15.8833
VFM	denovo211	Unassigned	0.0324	0.066	-12.2408	0.0379	0.0759	-11.8728	0.0336	0.0695	-12.1794	0.0239	0.054	-12.8813	0.036	0.0723	-12.0244	0.0314	0.0675	-12.3253	0.0243	0.056	-12.7799	0.0165	0.0244	-13.3675
VFM	denovo724	k__Bacteria;_p__Bacteroidetes;_c__Bacteroidia;_o__Bacteroidales;_f__Bacteroidaceae;_g__Bacteroides;_s__	0.0344	0.0699	12.064	0.0378	0.0759	11.8175	0.0339	0.0695	12.0841	0.0496	0.0965	11.1252	0.0362	0.0723	11.9324	0.0282	0.0627	12.4232	0.0416	0.0874	11.5909	0.033	0.0466	11.9181
VFM	denovo830	k__Bacteria;_p__Bacteroidetes;_c__Bacteroidia;_o__Bacteroidales;_f__Bacteroidaceae;_g__Bacteroides;_s__eggerthii	0.0352	0.0711	-12.0024	0.0396	0.0787	-11.6702	0.0538	0.103	-10.9757	0.0385	0.0784	-11.7034	0.0447	0.0867	-11.4393	0.0528	0.1027	-11.0027	0.0621	0.1225	-10.5353	NaN	NaN	NaN
VFM	denovo660	k__Bacteria;_p__Firmicutes;_c__Clostridia;_o__Clostridiales;_f__Ruminococcaceae;_g__;_s__	0.0353	0.0711	-12.1471	0.043	0.0842	-11.7061	0.0284	0.0609	-12.6365	0.0387	0.0784	-11.8668	0.0317	0.0653	-12.358	0.0301	0.0656	-12.4542	0.0301	0.0669	-12.4611	NaN	NaN	NaN
VFM	denovo71	k__Bacteria;_p__Proteobacteria;_c__Deltaproteobacteria;_o__Desulfovibrionales;_f__Desulfovibrionaceae;_g__Bilophila;_s__	0.0359	0.0719	11.9461	0.0319	0.0659	12.1804	0.0288	0.0614	12.4938	0.0355	0.074	11.9908	0.0296	0.062	12.391	0.0316	0.0675	12.262	0.0286	0.0645	12.431	0.0349	0.0492	12.0128
VFM	denovo814	k__Bacteria;_p__Firmicutes;_c__Clostridia;_o__Clostridiales;_f__Ruminococcaceae;_g__Ruminococcus;_s__	0.0359	0.0719	-11.8904	0.0265	0.0563	-12.628	0.0326	0.0678	-12.1422	0.0264	0.058	-12.5903	0.037	0.0737	-11.8262	0.0421	0.0859	-11.4909	0.0337	0.0728	-12.0403	NaN	NaN	NaN
VFM	denovo78	k__Bacteria;_p__Firmicutes;_c__Clostridia;_o__Clostridiales;_f__Lachnospiraceae;_g__;_s__	0.0365	0.0727	-11.6958	0.0379	0.0759	-11.6026	0.046	0.089	-11.1219	0.0363	0.0749	-11.6877	0.0336	0.0678	-11.8665	0.0481	0.0953	-11.0574	0.0436	0.0909	-11.2273	NaN	NaN	NaN
VFM	denovo162	k__Bacteria;_p__Firmicutes;_c__Clostridia;_o__Clostridiales;_f__Ruminococcaceae;_g__Ruminococcus;_s__	0.0371	0.0737	-11.666	0.0351	0.0717	-11.8024	0.0369	0.0749	-11.6642	0.0534	0.1023	-10.7805	0.0397	0.0786	-11.5181	0.04	0.0826	-11.4522	0.0606	0.1199	-10.473	NaN	NaN	NaN
VFM	denovo1595	k__Bacteria;_p__Firmicutes;_c__Clostridia;_o__Clostridiales;_f__Ruminococcaceae;_g__;_s__	0.0396	0.0782	-11.7938	0.0438	0.0853	-11.5595	0.0449	0.0879	-11.5237	0.0305	0.066	-12.3681	0.0381	0.0757	-11.8649	0.071	0.1329	-10.3962	0.053	0.1071	-11.1021	0.0162	0.024	-14.0649
VFM	denovo365	k__Bacteria;_p__Firmicutes;_c__Clostridia;_o__Clostridiales;_f__[Mogibacteriaceae];_g__;_s__	0.0396	0.0782	-11.7354	0.0597	0.1114	-10.7177	0.0689	0.1284	-10.4054	0.0619	0.1165	-10.5928	0.0592	0.1118	-10.792	0.0878	0.1586	-9.8127	0.1467	0.2446	-8.2962	0.2069	0.2591	-7.4152
VFM	denovo30	k__Bacteria;_p__Bacteroidetes;_c__Bacteroidia;_o__Bacteroidales;_f__Rikenellaceae;_g__;_s__	0.0398	0.0783	-11.6147	0.0383	0.0763	-11.6637	0.0387	0.0776	-11.6625	0.0393	0.0794	-11.5706	0.0315	0.0651	-12.1347	0.0455	0.0907	-11.2631	0.0385	0.0821	-11.6237	0.0046	0.0073	-15.8521
VFM	denovo1311	k__Bacteria;_p__Verrucomicrobia;_c__Verrucomicrobiae;_o__Verrucomicrobiales;_f__Verrucomicrobiaceae;_g__Akkermansia;_s__muciniphila	0.0416	0.0815	-11.2154	0.0399	0.0791	-11.3638	0.0475	0.0912	-10.9409	0.0594	0.1122	-10.3438	0.0335	0.0678	-11.7132	0.0559	0.1085	-10.4965	0.067	0.1304	-10.0349	NaN	NaN	NaN
VFM	denovo10	k__Bacteria;_p__Firmicutes;_c__Clostridia;_o__Clostridiales;_f__Ruminococcaceae;_g__;_s__	0.0419	0.0815	-11.4062	0.0515	0.099	-10.9437	0.0452	0.088	-11.2369	0.0449	0.0894	-11.2021	0.0588	0.1114	-10.6168	0.0675	0.1279	-10.2387	0.0863	0.1604	-9.6419	NaN	NaN	NaN
VFM	denovo1205	k__Bacteria;_p__Firmicutes;_c__Clostridia;_o__Clostridiales;_f__Ruminococcaceae;_g__Oscillospira;_s__	0.042	0.0815	-12.0922	0.0436	0.0852	-11.9215	0.0471	0.0907	-11.7772	0.0335	0.0707	-12.5558	0.0401	0.0792	-12.1713	0.0647	0.1235	-10.9298	0.0499	0.1023	-11.5913	NaN	NaN	NaN
VFM	denovo68	k__Bacteria;_p__Firmicutes;_c__Clostridia;_o__Clostridiales;_f__;_g__;_s__	0.042	0.0815	-11.6245	0.0457	0.0886	-11.4356	0.0394	0.0785	-11.7551	0.0582	0.1103	-10.8275	0.0413	0.0812	-11.695	0.0683	0.1286	-10.4252	0.0911	0.1649	-9.7175	0.0795	0.1059	-10.2712
VFM	denovo857	k__Bacteria;_p__Firmicutes;_c__Clostridia;_o__Clostridiales;_f__;_g__;_s__	0.0435	0.0841	-11.205	0.036	0.0731	-11.6948	0.0417	0.0826	-11.3609	0.051	0.0989	-10.8138	0.0457	0.0883	-11.0644	0.0526	0.1027	-10.73	0.0657	0.1288	-10.183	NaN	NaN	NaN
VFM	denovo202	k__Bacteria;_p__Firmicutes;_c__Clostridia;_o__Clostridiales;_f__Lachnospiraceae	0.044	0.0847	-11.2627	0.0583	0.1099	-10.5717	0.0669	0.1256	-10.2591	0.0669	0.1251	-10.1958	0.0724	0.1331	-10.0632	0.0678	0.1282	-10.1798	0.1263	0.2168	-8.5054	0.2413	0.2982	-7.496
VFM	denovo126	k__Bacteria;_p__Bacteroidetes;_c__Bacteroidia;_o__Bacteroidales;_f__Rikenellaceae;_g__;_s__	0.0446	0.0857	-11.0931	0.0491	0.095	-10.8784	0.0455	0.0884	-11.0769	0.0495	0.0965	-10.7904	0.047	0.0906	-10.9921	0.045	0.0901	-11.0648	0.0508	0.1037	-10.7449	0.0403	0.0562	-11.3787
VFM	denovo93	k__Bacteria;_p__Tenericutes;_c__Mollicutes;_o__RF39;_f__;_g__;_s__	0.047	0.09	-11.2989	0.0538	0.1024	-10.9562	0.045	0.0879	-11.3989	0.0468	0.0923	-11.2613	0.0422	0.0822	-11.5603	0.07	0.1315	-10.3286	0.0636	0.1251	-10.5594	NaN	NaN	NaN
VFM	denovo193	k__Bacteria;_p__Firmicutes;_c__Erysipelotrichi;_o__Erysipelotrichales;_f__Erysipelotrichaceae;_g__;_s__	0.0482	0.0919	11.2818	0.059	0.1107	10.8287	0.0603	0.1143	10.7083	0.0724	0.1333	10.2475	0.0576	0.1103	10.8487	0.058	0.112	10.8272	0.091	0.1649	9.6002	NaN	NaN	NaN
VFM	denovo51	k__Bacteria;_p__Firmicutes;_c__Clostridia;_o__Clostridiales;_f__Ruminococcaceae;_g__;_s__	0.051	0.097	-11.291	0.0501	0.0966	-11.2609	0.0384	0.0772	-11.94	0.0793	0.1451	-10.062	0.0418	0.0818	-11.7279	0.0397	0.0823	-11.8326	0.057	0.1137	-10.9109	NaN	NaN	NaN
VFM	denovo38	k__Bacteria;_p__Firmicutes;_c__Clostridia;_o__Clostridiales;_f__Ruminococcaceae;_g__Ruminococcus;_s__	0.0546	0.1032	-10.8541	0.0719	0.1316	-10.1717	0.0748	0.1363	-10.0833	0.0816	0.1488	-9.8545	0.0693	0.128	-10.2938	0.0663	0.1261	-10.3633	0.105	0.1863	-9.1369	NaN	NaN	NaN
VFM	denovo67	k__Bacteria;_p__Firmicutes;_c__Clostridia;_o__Clostridiales;_f__Ruminococcaceae;_g__;_s__	0.0546	0.1032	10.6365	0.0408	0.0801	11.3698	0.0431	0.0851	11.1686	0.0455	0.0903	11.0139	0.0338	0.0681	11.7914	0.0581	0.112	10.4886	0.037	0.0796	11.5017	NaN	NaN	NaN
VFM	denovo213	k__Bacteria;_p__Firmicutes;_c__Clostridia;_o__Clostridiales;_f__Ruminococcaceae;_g__Ruminococcus;_s__	0.0555	0.1042	11.438	0.0639	0.1185	11.0436	0.0612	0.1157	11.1602	0.0715	0.1321	10.7495	0.0597	0.1124	11.2493	0.0414	0.0852	12.1612	0.0543	0.1089	11.4168	0.207	0.2591	7.4212
VFM	denovo329	k__Bacteria;_p__Firmicutes;_c__Clostridia;_o__Clostridiales;_f__Lachnospiraceae;_g__Dorea;_s__	0.0555	0.1042	10.8099	0.0774	0.1404	9.9573	0.0944	0.1675	9.4019	0.0828	0.1501	9.7578	0.0767	0.1404	9.9628	0.0976	0.1737	9.3278	0.1529	0.2528	8.0153	0.287	0.3487	6.5931
VFM	denovo295	k__Bacteria;_p__Actinobacteria;_c__Coriobacteriia;_o__Coriobacteriales;_f__Coriobacteriaceae;_g__Eggerthella;_s__lenta	0.057	0.1066	10.7618	0.0592	0.1107	10.6536	0.0687	0.1284	10.2836	0.0565	0.1075	10.6714	0.0579	0.1105	10.6743	0.0924	0.1655	9.464	0.0907	0.1649	9.4879	NaN	NaN	NaN
VFM	denovo220	k__Bacteria;_p__Firmicutes;_c__Clostridia;_o__Clostridiales;_f__Clostridiaceae	0.0575	0.1073	-11.0742	0.0558	0.1057	-11.1295	0.0691	0.1284	-10.5691	0.087	0.1558	-9.9544	0.064	0.1193	-10.8078	0.0593	0.1139	-10.8922	0.0929	0.1674	-9.7534	NaN	NaN	NaN
VFM	denovo504	k__Bacteria;_p__Firmicutes;_c__Clostridia;_o__Clostridiales;_f__Ruminococcaceae;_g__;_s__	0.0598	0.1113	10.5494	0.0645	0.1192	10.3001	0.0737	0.1349	9.9998	0.0681	0.1266	10.144	0.066	0.1223	10.3115	0.0784	0.1448	9.7923	0.0912	0.1649	9.4166	NaN	NaN	NaN
VFM	denovo819	k__Bacteria;_p__Firmicutes;_c__Clostridia;_o__Clostridiales;_f__Lachnospiraceae;_g__[Ruminococcus];_s__	0.0605	0.112	10.3193	0.0581	0.1099	10.4288	0.0578	0.1104	10.4749	0.0673	0.1256	10.0267	0.0639	0.1193	10.152	0.0509	0.1	10.7461	0.0595	0.1182	10.2872	0.0843	0.112	9.9071
VFM	denovo458	k__Bacteria;_p__Firmicutes;_c__Clostridia;_o__Clostridiales;_f__Ruminococcaceae;_g__Ruminococcus;_s__	0.0606	0.112	-10.9217	0.0518	0.0992	-11.413	0.065	0.1224	-10.8048	0.0754	0.1385	-10.3615	0.0659	0.1223	-10.7097	0.0811	0.1489	-10.2211	0.1071	0.1895	-9.4318	0.0202	0.0294	-13.8834
VFM	denovo916	k__Bacteria;_p__Bacteroidetes;_c__Bacteroidia;_o__Bacteroidales;_f__Bacteroidaceae;_g__Bacteroides;_s__	0.0638	0.1176	-10.3811	0.0535	0.102	-10.8392	0.0729	0.1339	-10.0411	0.0436	0.0872	-11.3102	0.0785	0.1427	-9.8581	0.0824	0.1504	-9.6868	0.0667	0.1303	-10.2463	0.0559	0.0764	-10.4628
VFM	denovo1533	k__Bacteria;_p__Firmicutes;_c__Clostridia;_o__Clostridiales;_f__Lachnospiraceae;_g__;_s__	0.0654	0.1201	10.7408	0.0674	0.1241	10.6694	0.0597	0.1136	10.96	0.065	0.122	10.7152	0.0588	0.1114	11.0723	0.06	0.1148	10.9193	0.0556	0.1112	11.1093	0.0636	0.0862	10.4596
VFM	denovo2456	k__Bacteria;_p__Bacteroidetes;_c__Bacteroidia;_o__Bacteroidales;_f__Bacteroidaceae;_g__Bacteroides;_s__	0.0669	0.1225	-10.529	0.0764	0.1395	-10.1547	0.0862	0.1558	-9.8085	0.0701	0.1299	-10.2917	0.0897	0.1591	-9.7064	0.0828	0.1507	-9.9048	0.1006	0.1796	-9.3412	NaN	NaN	NaN
VFM	denovo960	k__Bacteria;_p__Firmicutes;_c__Clostridia;_o__Clostridiales;_f__Ruminococcaceae;_g__;_s__	0.0676	0.1233	-10.395	0.0696	0.1277	-10.3629	0.0886	0.1592	-9.6992	0.0522	0.1003	-11.0328	0.0616	0.1156	-10.6715	0.1101	0.189	-9.0811	0.078	0.1473	-10.034	0.02	0.0293	-14.2717
VFM	denovo445	k__Bacteria;_p__Firmicutes;_c__Clostridia;_o__Clostridiales;_f__Lachnospiraceae;_g__Coprococcus;_s__	0.0688	0.1251	-10.2313	0.0944	0.167	-9.4029	0.1053	0.183	-9.0649	0.1412	0.2321	-8.189	0.0951	0.1662	-9.3527	0.0952	0.1699	-9.3485	0.2055	0.3164	-7.0809	NaN	NaN	NaN
VFM	denovo75	k__Bacteria;_p__Firmicutes;_c__Clostridia;_o__Clostridiales;_f__;_g__;_s__	0.0703	0.1275	-10.1922	0.0985	0.1721	-9.3081	0.0987	0.1741	-9.2909	0.1374	0.2273	-8.3732	0.0819	0.148	-9.8485	0.0904	0.1625	-9.6018	0.1707	0.2723	-7.726	NaN	NaN	NaN
VFM	denovo235	k__Bacteria;_p__Firmicutes;_c__Bacilli;_o__Lactobacillales;_f__Enterococcaceae;_g__Enterococcus;_s__	0.0707	0.1277	10.3004	0.0875	0.1566	9.7622	0.0931	0.1662	9.5656	0.0818	0.1488	9.8947	0.0854	0.1531	9.794	0.0824	0.1504	9.8796	0.1002	0.1794	9.3133	0.1586	0.2037	7.8865
VFM	denovo593	k__Bacteria;_p__Bacteroidetes;_c__Bacteroidia;_o__Bacteroidales;_f__Bacteroidaceae;_g__Bacteroides;_s__	0.0734	0.1322	-10.3187	0.0777	0.1404	-10.1557	0.082	0.1488	-9.9992	0.0956	0.1682	-9.5586	0.0725	0.1331	-10.3183	0.0787	0.145	-10.1045	0.0988	0.1775	-9.4374	NaN	NaN	NaN
VFM	denovo386	k__Bacteria;_p__Firmicutes;_c__Bacilli;_o__Lactobacillales;_f__Streptococcaceae;_g__Lactococcus;_s__	0.0761	0.1368	9.8666	0.0772	0.1403	9.8546	0.0873	0.1574	9.5033	0.0386	0.0784	11.5236	0.0769	0.1404	9.8526	0.0986	0.1749	9.1772	0.0509	0.1037	10.879	NaN	NaN	NaN
VFM	denovo147	k__Bacteria;_p__Tenericutes;_c__Mollicutes;_o__RF39;_f__;_g__;_s__	0.078	0.1398	-10.0994	0.1011	0.1756	-9.3973	0.1061	0.1838	-9.2386	0.097	0.1695	-9.4421	0.0811	0.1471	-9.9308	0.1172	0.2	-8.9426	0.1357	0.2299	-8.4775	NaN	NaN	NaN
VFM	denovo159	k__Bacteria;_p__Actinobacteria;_c__Coriobacteriia;_o__Coriobacteriales;_f__Coriobacteriaceae;_g__;_s__	0.0807	0.1441	-9.6856	0.0948	0.1672	-9.266	0.1085	0.1867	-8.9398	0.0896	0.1595	-9.4061	0.0959	0.1672	-9.2922	0.1122	0.1921	-8.8489	0.1303	0.2218	-8.3707	0.1483	0.1914	-7.8149
VFM	denovo1236	k__Bacteria;_p__Bacteroidetes;_c__Bacteroidia;_o__Bacteroidales;_f__Bacteroidaceae;_g__Bacteroides;_s__eggerthii	0.0824	0.1467	-9.7695	0.0795	0.1429	-9.9372	0.1009	0.1764	-9.2778	0.0553	0.1055	-10.8006	0.0967	0.168	-9.3259	0.1092	0.1881	-9.0503	0.0821	0.154	-9.7698	0.0716	0.096	-10.7067
VFM	denovo54	k__Bacteria;_p__Firmicutes;_c__Clostridia;_o__Clostridiales;_f__Clostridiaceae;_g__;_s__	0.0833	0.1478	-10.6484	0.107	0.1838	-9.9084	0.115	0.1945	-9.6877	0.1256	0.2118	-9.3948	0.0974	0.1686	-10.1815	0.1057	0.1842	-9.9899	0.159	0.2603	-8.6385	0.2506	0.3091	-7.9125
VFM	denovo8383	k__Bacteria;_p__Bacteroidetes;_c__Bacteroidia;_o__Bacteroidales;_f__Bacteroidaceae;_g__Bacteroides;_s__	0.0837	0.1481	-9.7958	0.0791	0.1426	-9.9122	0.0965	0.1707	-9.39	0.094	0.1663	-9.4829	0.1031	0.1773	-9.2791	0.0992	0.1756	-9.3006	0.1261	0.2168	-8.5794	0.1848	0.2343	-7.3238
VFM	denovo1129	k__Bacteria;_p__Firmicutes;_c__Clostridia;_o__Clostridiales	0.085	0.1499	-10.2978	0.1201	0.2009	-9.3061	0.145	0.235	-8.7465	0.106	0.1846	-9.5758	0.1131	0.1923	-9.4322	0.1208	0.2037	-9.2694	0.1561	0.2566	-8.4554	NaN	NaN	NaN
VFM	denovo585	k__Bacteria;_p__Firmicutes;_c__Clostridia;_o__Clostridiales	0.0885	0.1552	9.4625	0.1093	0.1871	8.8951	0.1021	0.178	9.0568	0.1321	0.2209	8.2715	0.0988	0.1706	9.154	0.1046	0.183	8.9578	0.156	0.2566	7.8262	0.1171	0.1521	8.2699
VFM	denovo675	k__Bacteria;_p__Firmicutes;_c__Clostridia;_o__Clostridiales;_f__Ruminococcaceae;_g__;_s__	0.0885	0.1552	-9.5873	0.0891	0.1586	-9.5912	0.0714	0.1319	-10.1677	0.0876	0.1564	-9.6313	0.0872	0.1553	-9.6347	0.0746	0.1383	-10.0912	0.0751	0.1429	-10.003	NaN	NaN	NaN
VFM	denovo66	k__Bacteria;_p__Firmicutes;_c__Clostridia;_o__Clostridiales;_f__Lachnospiraceae;_g__Coprococcus;_s__	0.0909	0.1589	-9.3096	0.1042	0.1793	-8.9578	0.1074	0.1854	-8.8598	0.0947	0.167	-9.1955	0.1199	0.1983	-8.6008	0.1332	0.2197	-8.2588	0.1605	0.2609	-7.6917	0.4656	0.5313	-3.6365
VFM	denovo1143	k__Bacteria;_p__Firmicutes;_c__Clostridia;_o__Clostridiales;_f__Lachnospiraceae;_g__;_s__	0.0931	0.1622	-9.6018	0.1197	0.2008	-8.8989	0.1303	0.2154	-8.6461	0.157	0.253	-8.0761	0.1187	0.198	-8.903	0.141	0.2311	-8.4151	0.2447	0.3623	-6.6174	0.2847	0.3466	-6.6268
VFM	denovo364	k__Bacteria;_p__Firmicutes;_c__Clostridia;_o__Clostridiales;_f__Lachnospiraceae;_g__[Ruminococcus];_s__	0.0936	0.1627	9.577	0.1215	0.2027	8.8069	0.1324	0.2183	8.5545	0.1225	0.2079	8.772	0.1158	0.1953	8.9684	0.147	0.2394	8.2689	0.1984	0.3077	7.2859	NaN	NaN	NaN
VFM	denovo168	k__Bacteria;_p__Proteobacteria;_c__Alphaproteobacteria;_o__RF32;_f__;_g__;_s__	0.0954	0.1653	-9.3287	0.1036	0.1789	-9.1286	0.0991	0.1743	-9.2541	0.1247	0.2109	-8.5609	0.1195	0.1983	-8.7524	0.1188	0.201	-8.7634	0.1755	0.2791	-7.56	0.2684	0.3296	-6.616
VFM	denovo412	k__Bacteria;_p__Firmicutes;_c__Clostridia;_o__Clostridiales;_f__[Mogibacteriaceae];_g__;_s__	0.0997	0.1718	9.704	0.1243	0.2068	9.0438	0.1106	0.1881	9.3707	0.1694	0.2701	8.0776	0.1058	0.1812	9.4972	0.109	0.1881	9.4085	0.1814	0.2853	7.7925	0.3123	0.3771	6.0667
VFM	denovo1159	k__Bacteria;_p__Bacteroidetes;_c__Bacteroidia;_o__Bacteroidales;_f__Bacteroidaceae;_g__Bacteroides;_s__	0.0998	0.1718	-9.5335	0.1106	0.1882	-9.2245	0.1198	0.2009	-9.0661	0.1437	0.2347	-8.4214	0.1087	0.1855	-9.3009	0.0892	0.1607	-9.8503	0.1303	0.2218	-8.7139	NaN	NaN	NaN
VFM	denovo849	k__Bacteria;_p__Firmicutes;_c__Clostridia;_o__Clostridiales;_f__Ruminococcaceae;_g__;_s__	0.1002	0.1719	-9.2403	0.0618	0.1148	-10.4879	0.0697	0.1293	-10.1913	0.0486	0.0956	-11.0221	0.0899	0.1591	-9.4848	0.1035	0.1821	-9.0901	0.053	0.1071	-10.8196	NaN	NaN	NaN
VFM	denovo588	k__Bacteria;_p__Firmicutes;_c__Clostridia;_o__Clostridiales;_f__Ruminococcaceae;_g__;_s__	0.1006	0.1723	-9.4243	0.111	0.1883	-9.112	0.1302	0.2154	-8.6744	0.1074	0.1866	-9.1684	0.114	0.1929	-9.0732	0.129	0.2151	-8.6705	0.1424	0.2402	-8.3414	0.1899	0.2403	-7.522
VFM	denovo1130	k__Bacteria;_p__Firmicutes;_c__Clostridia;_o__Clostridiales;_f__Ruminococcaceae;_g__;_s__	0.106	0.1809	-9.301	0.1127	0.1907	-9.1609	0.1159	0.1956	-9.0908	0.1447	0.2353	-8.3855	0.1376	0.2231	-8.5756	0.1218	0.2049	-8.9003	0.1929	0.301	-7.4626	0.3482	0.4153	-6.3994
VFM	denovo728	k__Bacteria;_p__Firmicutes;_c__Clostridia;_o__Clostridiales;_f__Ruminococcaceae;_g__Anaerotruncus;_s__	0.1073	0.1826	-9.2793	0.0914	0.1623	-9.7141	0.093	0.1662	-9.6486	0.0864	0.1551	-9.8317	0.0917	0.1617	-9.6692	0.1547	0.2488	-8.1896	0.1198	0.2079	-8.8984	0.0862	0.1143	-9.9249
VFM	denovo77	k__Bacteria;_p__Bacteroidetes;_c__Bacteroidia;_o__Bacteroidales;_f__Prevotellaceae;_g__Prevotella;_s__	0.11	0.1866	9.2406	0.1106	0.1882	9.1585	0.1006	0.1763	9.4514	0.1142	0.1973	9.044	0.0857	0.1531	9.9096	0.0858	0.1556	9.9109	0.0744	0.1425	10.2056	NaN	NaN	NaN
VFM	denovo527	k__Bacteria;_p__Firmicutes;_c__Clostridia;_o__Clostridiales;_f__Ruminococcaceae;_g__;_s__	0.1153	0.1948	-8.5846	0.1307	0.2144	-8.3008	0.1361	0.2238	-8.173	0.1623	0.2601	-7.5686	0.1199	0.1983	-8.4879	0.1325	0.2191	-8.1797	0.1813	0.2853	-7.3106	NaN	NaN	NaN
VFM	denovo974	k__Bacteria;_p__Firmicutes;_c__Clostridia;_o__Clostridiales;_f__Lachnospiraceae;_g__;_s__	0.1155	0.1948	9.0562	0.1675	0.2641	7.9488	0.1863	0.2916	7.5989	0.134	0.2228	8.5521	0.1588	0.2519	8.1264	0.1421	0.2323	8.3939	0.1772	0.2811	7.7406	0.3287	0.3952	6.2773
VFM	denovo1398	k__Bacteria;_p__Firmicutes;_c__Clostridia;_o__Clostridiales;_f__Lachnospiraceae;_g__Blautia;_s__	0.1164	0.1958	9.0162	0.1141	0.1924	9.0632	0.109	0.1867	9.2103	0.12	0.2049	8.9108	0.1133	0.1923	9.0969	0.0746	0.1383	10.2339	0.0751	0.1429	10.2096	0.0651	0.0877	10.9475
VFM	denovo1710	k__Bacteria;_p__Bacteroidetes;_c__Bacteroidia;_o__Bacteroidales;_f__Bacteroidaceae;_g__Bacteroides;_s__	0.118	0.1979	-9.0652	0.1308	0.2144	-8.763	0.1508	0.2418	-8.2892	0.1375	0.2273	-8.5543	0.1215	0.1992	-8.9642	0.1473	0.2394	-8.3723	0.1649	0.2667	-7.9694	NaN	NaN	NaN
VFM	denovo850	k__Bacteria;_p__Firmicutes;_c__Clostridia;_o__Clostridiales;_f__Christensenellaceae;_g__Christensenella;_s__	0.1198	0.1999	-8.76	0.0978	0.1715	-9.3736	0.0749	0.1363	-10.1192	0.097	0.1695	-9.3893	0.0833	0.1502	-9.7727	0.0717	0.1338	-10.2082	0.0469	0.0964	-11.1966	NaN	NaN	NaN
VFM	denovo834	k__Bacteria;_p__Firmicutes;_c__Clostridia;_o__Clostridiales;_f__Ruminococcaceae;_g__;_s__	0.1199	0.1999	-8.4796	0.0999	0.1741	-8.9278	0.0936	0.1665	-9.1184	0.0934	0.1658	-9.1307	0.0858	0.1531	-9.3665	0.1181	0.2008	-8.4687	0.0767	0.1454	-9.6011	0.0692	0.0931	-10.5449
VFM	denovo156	k__Bacteria;_p__Proteobacteria;_c__Alphaproteobacteria;_o__RF32;_f__;_g__;_s__	0.1209	0.2011	-8.859	0.1197	0.2008	-8.8733	0.1094	0.1868	-9.0659	0.1318	0.2209	-8.5621	0.1187	0.198	-8.8689	0.1312	0.2182	-8.5608	0.1443	0.2427	-8.2616	0.0364	0.0511	-11.9159
VFM	denovo19804	k__Bacteria;_p__Firmicutes;_c__Clostridia;_o__Clostridiales;_f__Lachnospiraceae;_g__Coprococcus;_s__	0.1217	0.2019	9.0893	0.1307	0.2144	8.8925	0.1171	0.1969	9.2198	0.1894	0.2956	7.6829	0.117	0.1962	9.2019	0.1047	0.183	9.5526	0.1597	0.2603	8.248	NaN	NaN	NaN
VFM	denovo335	k__Bacteria;_p__Firmicutes;_c__Clostridia;_o__Clostridiales;_f__;_g__;_s__	0.1222	0.2021	-9.1096	0.0882	0.1574	-10.1316	0.072	0.1325	-10.6562	0.084	0.1514	-10.2098	0.0926	0.1628	-9.9121	0.1317	0.2183	-8.8978	0.0845	0.1582	-10.1933	NaN	NaN	NaN
VFM	denovo281	k__Bacteria;_p__Bacteroidetes;_c__Bacteroidia;_o__Bacteroidales;_f__Bacteroidaceae;_g__Bacteroides;_s__	0.1246	0.2055	-8.9245	0.1437	0.2323	-8.5002	0.1945	0.3003	-7.5475	0.1182	0.2029	-9.0032	0.1516	0.2437	-8.3274	0.1697	0.2691	-7.9618	0.1682	0.2697	-7.9627	NaN	NaN	NaN
VFM	denovo104	k__Bacteria;_p__Firmicutes;_c__Clostridia;_o__Clostridiales;_f__Ruminococcaceae	0.1263	0.2077	-8.8775	0.1332	0.2171	-8.6824	0.1494	0.2402	-8.3863	0.1692	0.2701	-7.9588	0.117	0.1962	-9.0353	0.1479	0.2398	-8.3801	0.1803	0.2852	-7.6958	NaN	NaN	NaN
VFM	denovo694	k__Bacteria;_p__Actinobacteria;_c__Coriobacteriia;_o__Coriobacteriales;_f__Coriobacteriaceae;_g__;_s__	0.128	0.2098	-8.5615	0.1286	0.2132	-8.6357	0.1136	0.1927	-8.9077	0.1927	0.2991	-7.3555	0.1033	0.1773	-9.1936	0.1014	0.1788	-9.212	0.1359	0.2299	-8.3936	0.1359	0.1761	-8.4047
VFM	denovo777	k__Bacteria;_p__Firmicutes;_c__Clostridia;_o__Clostridiales;_f__Ruminococcaceae;_g__;_s__	0.1317	0.2153	-8.5569	0.1374	0.2234	-8.4171	0.142	0.2308	-8.316	0.143	0.2345	-8.2237	0.1213	0.1992	-8.7957	0.1585	0.2534	-7.9801	0.1596	0.2603	-7.8936	NaN	NaN	NaN
VFM	denovo697	k__Bacteria;_p__Firmicutes;_c__Clostridia;_o__Clostridiales;_f__Lachnospiraceae;_g__;_s__	0.1338	0.2177	-8.586	0.0971	0.1708	-9.5049	0.1091	0.1867	-9.1693	0.144	0.2347	-8.3243	0.0944	0.1654	-9.593	0.1804	0.2815	-7.6766	0.1655	0.2669	-7.9313	NaN	NaN	NaN
VFM	denovo69	k__Bacteria;_p__Bacteroidetes;_c__Bacteroidia;_o__Bacteroidales;_f__Prevotellaceae;_g__Prevotella;_s__	0.1339	0.2177	8.9053	0.1536	0.2449	8.4131	0.1655	0.2632	8.1671	0.1379	0.2274	8.7542	0.1211	0.1992	9.1398	0.1241	0.2081	9.0877	0.1097	0.1923	9.4209	0.3432	0.411	5.8159
VFM	denovo915	k__Bacteria;_p__Firmicutes;_c__Clostridia;_o__Clostridiales;_f__Dehalobacteriaceae;_g__Dehalobacterium;_s__	0.1351	0.219	-8.2799	0.1323	0.2163	-8.3212	0.1597	0.2547	-7.8128	0.1716	0.2723	-7.5889	0.1541	0.2464	-7.9642	0.1729	0.2734	-7.5537	0.2316	0.3501	-6.6154	0.2205	0.2742	-5.9979
VFM	denovo923	k__Bacteria;_p__Actinobacteria;_c__Coriobacteriia;_o__Coriobacteriales;_f__Coriobacteriaceae;_g__Atopobium;_s__	0.1366	0.2205	8.3638	0.15	0.2399	8.084	0.123	0.2052	8.6699	0.2499	0.3681	6.5136	0.1336	0.2172	8.4869	0.108	0.1876	9.072	0.2007	0.3099	7.1797	0.3836	0.4492	5.3985
VFM	denovo216	k__Bacteria;_p__Actinobacteria;_c__Coriobacteriia;_o__Coriobacteriales;_f__Coriobacteriaceae;_g__;_s__	0.1368	0.2205	-8.5163	0.1575	0.2505	-8.1137	0.1864	0.2916	-7.5567	0.159	0.2556	-8.0196	0.1879	0.2876	-7.5701	0.1691	0.2688	-7.8685	0.2272	0.3444	-6.9301	NaN	NaN	NaN
VFM	denovo10381	k__Bacteria;_p__Bacteroidetes;_c__Bacteroidia;_o__Bacteroidales;_f__Rikenellaceae;_g__;_s__	0.1387	0.223	-7.959	0.2054	0.3129	-6.8124	0.2149	0.3199	-6.6967	0.2483	0.3668	-6.1984	0.1966	0.2972	-7.0038	0.1254	0.2098	-8.2029	0.249	0.3678	-6.2302	0.4592	0.525	-4.6433
VFM	denovo765	k__Bacteria;_p__Firmicutes;_c__Clostridia;_o__Clostridiales;_f__Ruminococcaceae;_g__Ruminococcus;_s__	0.1391	0.223	-8.2909	0.1021	0.1769	-9.1852	0.1372	0.2243	-8.3358	0.1224	0.2079	-8.6343	0.1441	0.233	-8.1825	0.1744	0.275	-7.6225	0.165	0.2667	-7.8068	NaN	NaN	NaN
VFM	denovo1800	k__Bacteria;_p__Firmicutes;_c__Clostridia;_o__Clostridiales;_f__Lachnospiraceae;_g__;_s__	0.1479	0.2365	8.0706	0.1664	0.2631	7.709	0.1889	0.2948	7.2586	0.1328	0.2215	8.3236	0.1832	0.285	7.4237	0.2188	0.3266	6.8085	0.2194	0.3351	6.7783	0.2775	0.34	5.4039
VFM	denovo1224	k__Bacteria;_p__Firmicutes;_c__Clostridia;_o__Clostridiales;_f__Lachnospiraceae	0.1484	0.2367	8.3597	0.1493	0.2393	8.2655	0.1526	0.2441	8.2624	0.1108	0.192	9.1369	0.1661	0.2612	7.9807	0.1403	0.2307	8.4541	0.1129	0.1973	9.0655	0.0632	0.086	11.8444
VFM	denovo1415	k__Bacteria;_p__Firmicutes;_c__Clostridia;_o__Clostridiales;_f__Lachnospiraceae;_g__;_s__	0.15	0.2386	-8.2192	0.1389	0.2252	-8.3863	0.1473	0.2374	-8.2364	0.1149	0.1978	-8.9277	0.1579	0.251	-7.9965	0.178	0.2793	-7.6668	0.1458	0.2446	-8.2084	0.2174	0.2709	-6.9013
VFM	denovo58	k__Bacteria;_p__Firmicutes;_c__Clostridia;_o__Clostridiales;_f__Lachnospiraceae;_g__Dorea;_s__	0.156	0.2473	8.106	0.1296	0.2142	8.6826	0.1415	0.2307	8.3928	0.1282	0.2157	8.6262	0.1256	0.2047	8.7296	0.1504	0.2432	8.2581	0.1091	0.1918	9.1196	0.0953	0.126	10.145
VFM	denovo87	k__Bacteria;_p__Firmicutes;_c__Clostridia;_o__Clostridiales;_f__Lachnospiraceae;_g__;_s__	0.1607	0.2541	7.5843	0.1752	0.2749	7.3005	0.1789	0.283	7.2726	0.1865	0.2919	7.1276	0.1255	0.2047	8.3048	0.1183	0.2008	8.4023	0.1086	0.1916	8.6523	0.1756	0.2241	7.4647
VFM	denovo222	k__Bacteria;_p__Proteobacteria;_c__Betaproteobacteria;_o__Burkholderiales;_f__Alcaligenaceae;_g__Sutterella;_s__	0.1667	0.2629	-7.827	0.1474	0.2376	-8.1726	0.1205	0.2015	-8.8233	0.1196	0.2047	-8.7348	0.1529	0.2452	-8.0486	0.1654	0.2637	-7.8192	0.12	0.2079	-8.7519	0.1547	0.1992	-7.7949
VFM	denovo1581	k__Bacteria;_p__Firmicutes;_c__Clostridia;_o__Clostridiales;_f__Ruminococcaceae;_g__Oscillospira;_s__	0.168	0.2643	-7.9763	0.2114	0.3188	-7.2913	0.2404	0.3524	-6.8219	0.2166	0.3283	-7.1704	0.2447	0.3535	-6.7344	0.244	0.3568	-6.8121	0.3604	0.4936	-5.2736	0.1761	0.2242	-7.1346
VFM	denovo1357	k__Bacteria;_p__Firmicutes;_c__Clostridia;_o__Clostridiales;_f__Lachnospiraceae;_g__;_s__	0.173	0.2715	-7.7	0.188	0.2909	-7.4487	0.2108	0.3155	-7.1064	0.2879	0.4117	-6.0226	0.1941	0.2957	-7.3868	0.1928	0.2969	-7.38	0.326	0.4572	-5.5763	0.6475	0.7192	-4.1558
VFM	denovo142	k__Bacteria;_p__Firmicutes;_c__Clostridia;_o__Clostridiales;_f__Ruminococcaceae;_g__Oscillospira;_s__	0.178	0.2785	-7.9728	0.149	0.2393	-8.5781	0.1372	0.2243	-8.7975	0.1717	0.2723	-8.054	0.1849	0.285	-7.8709	0.1093	0.1881	-9.514	0.1146	0.1997	-9.3296	0.0639	0.0865	-10.8197
VFM	denovo1333	k__Bacteria;_p__Bacteroidetes;_c__Bacteroidia;_o__Bacteroidales;_f__Bacteroidaceae;_g__Bacteroides;_s__	0.1798	0.2806	-7.5791	0.1984	0.3039	-7.2229	0.1959	0.3016	-7.3142	0.1991	0.3065	-7.205	0.2147	0.3204	-6.9796	0.196	0.3007	-7.2423	0.2382	0.3564	-6.6145	NaN	NaN	NaN
VFM	denovo258	k__Bacteria;_p__Firmicutes;_c__Clostridia;_o__Clostridiales;_f__Ruminococcaceae;_g__;_s__	0.1822	0.2835	-7.5522	0.1878	0.2909	-7.4552	0.2051	0.3101	-7.2016	0.2271	0.3423	-6.8332	0.1856	0.285	-7.4985	0.2453	0.3578	-6.6178	0.2989	0.4264	-5.8764	0.3795	0.4462	-6.1238
VFM	denovo10545	k__Bacteria;_p__Bacteroidetes;_c__Bacteroidia;_o__Bacteroidales;_f__Bacteroidaceae;_g__Bacteroides;_s__	0.1867	0.2897	-7.4473	0.2167	0.325	-6.9294	0.2011	0.3052	-7.2277	0.2873	0.4117	-5.9677	0.2082	0.3115	-7.0947	0.1777	0.2793	-7.6003	0.285	0.4137	-5.9828	0.2022	0.2548	-7.0116
VFM	denovo195	k__Bacteria;_p__Firmicutes;_c__Clostridia;_o__Clostridiales;_f__Ruminococcaceae;_g__;_s__	0.1888	0.2922	7.3983	0.2096	0.3168	7.0105	0.2123	0.3168	7.018	0.1464	0.2374	8.069	0.1882	0.2876	7.3917	0.1976	0.3007	7.2445	0.1464	0.2446	8.118	NaN	NaN	NaN
VFM	denovo459	k__Bacteria;_p__Firmicutes;_c__Clostridia;_o__Clostridiales;_f__Ruminococcaceae;_g__;_s__	0.1941	0.2996	-7.4499	0.1822	0.2836	-7.633	0.1728	0.274	-7.8079	0.2371	0.3547	-6.7477	0.2201	0.326	-7.0246	0.1844	0.2862	-7.5887	0.2539	0.3712	-6.5055	0.1106	0.1446	-9.2622
VFM	denovo456	k__Bacteria;_p__Firmicutes;_c__Clostridia;_o__Clostridiales;_f__Ruminococcaceae;_g__;_s__	0.1946	0.2996	-7.4139	0.2214	0.3303	-7.019	0.2002	0.3051	-7.3828	0.2638	0.3821	-6.3724	0.1988	0.2991	-7.3988	0.1877	0.2905	-7.5494	0.2519	0.3702	-6.5387	0.3422	0.4106	-5.8836
VFM	denovo1616	k__Bacteria;_p__Firmicutes;_c__Clostridia;_o__Clostridiales;_f__Lachnospiraceae	0.1993	0.306	7.4612	0.2132	0.3206	7.2417	0.1925	0.2987	7.5569	0.2059	0.3163	7.3241	0.1715	0.2683	7.9924	0.1832	0.2851	7.7741	0.1679	0.2697	8.0109	NaN	NaN	NaN
VFM	denovo1271	k__Bacteria;_p__Firmicutes;_c__Clostridia;_o__Clostridiales;_f__Lachnospiraceae;_g__Blautia;_s__	0.201	0.3074	-7.3478	0.1775	0.2777	-7.7318	0.183	0.2879	-7.6435	0.1987	0.3065	-7.3457	0.1855	0.285	-7.6031	0.2061	0.3115	-7.2463	0.1988	0.3077	-7.2859	NaN	NaN	NaN
VFM	denovo1166	k__Bacteria;_p__Firmicutes;_c__Clostridia;_o__Clostridiales;_f__Ruminococcaceae;_g__;_s__	0.2013	0.3074	7.4436	0.2065	0.3138	7.3103	0.2222	0.33	7.1156	0.21	0.3217	7.2892	0.1846	0.285	7.7256	0.2152	0.3219	7.1882	0.2063	0.3168	7.3303	NaN	NaN	NaN
VFM	denovo1221	k__Bacteria;_p__Bacteroidetes;_c__Bacteroidia;_o__Bacteroidales;_f__[Barnesiellaceae];_g__;_s__	0.2034	0.3087	-6.9896	0.2208	0.3303	-6.678	0.2289	0.339	-6.5908	0.2821	0.4063	-5.8343	0.2279	0.3349	-6.5386	0.2691	0.3858	-6.0443	0.3806	0.514	-4.7749	NaN	NaN	NaN
VFM	denovo560	k__Bacteria;_p__Firmicutes;_c__Clostridia;_o__Clostridiales;_f__Lachnospiraceae;_g__;_s__	0.2035	0.3087	-7.1163	0.16	0.2537	-7.7985	0.1273	0.2117	-8.5574	0.1744	0.2758	-7.5631	0.1684	0.2642	-7.6672	0.154	0.2483	-7.9494	0.126	0.2168	-8.49	NaN	NaN	NaN
VFM	denovo1335	k__Bacteria;_p__Firmicutes;_c__Clostridia;_o__Clostridiales;_f__Clostridiaceae	0.2037	0.3087	-7.3426	0.2578	0.3742	-6.546	0.2839	0.404	-6.2187	0.2415	0.3603	-6.7665	0.2478	0.3566	-6.671	0.2721	0.3881	-6.3587	0.3332	0.4606	-5.5863	0.2948	0.3567	-6.663
VFM	denovo150	k__Bacteria;_p__Firmicutes;_c__Clostridia;_o__Clostridiales;_f__Ruminococcaceae;_g__Ruminococcus;_s__	0.2042	0.3087	-7.3887	0.2012	0.3074	-7.4345	0.1976	0.3026	-7.468	0.2139	0.3251	-7.1797	0.2423	0.3529	-6.7871	0.2104	0.3165	-7.2401	0.2505	0.3691	-6.6317	NaN	NaN	NaN
VFM	denovo10354	k__Bacteria;_p__Bacteroidetes;_c__Bacteroidia;_o__Bacteroidales;_f__Rikenellaceae;_g__;_s__	0.2086	0.3145	-6.6939	0.269	0.3856	-5.9212	0.2566	0.3679	-6.0699	0.3061	0.4293	-5.4435	0.2735	0.3864	-5.8448	0.1977	0.3007	-6.8308	0.3243	0.4559	-5.2173	NaN	NaN	NaN
VFM	denovo658	k__Bacteria;_p__Firmicutes;_c__Clostridia;_o__Clostridiales	0.2101	0.3158	-7.0647	0.1734	0.2728	-7.7301	0.1938	0.2999	-7.3389	0.2278	0.3423	-6.7758	0.1966	0.2972	-7.2754	0.2407	0.3542	-6.6399	0.258	0.3763	-6.3672	0.1771	0.2251	-8.6188
VFM	denovo1819	k__Bacteria;_p__Bacteroidetes;_c__Bacteroidia;_o__Bacteroidales;_f__Bacteroidaceae;_g__Bacteroides;_s__uniformis	0.2106	0.3158	-7.197	0.2346	0.3483	-6.7983	0.2544	0.3656	-6.5358	0.2842	0.4084	-6.09	0.2425	0.3529	-6.6361	0.2526	0.3648	-6.5678	0.3524	0.4837	-5.2387	NaN	NaN	NaN
VFM	denovo48	k__Bacteria;_p__Proteobacteria;_c__Betaproteobacteria;_o__Burkholderiales;_f__Alcaligenaceae;_g__Sutterella;_s__	0.2112	0.316	-6.8607	0.2787	0.3956	-6.0238	0.3064	0.4266	-5.6899	0.3023	0.4249	-5.6751	0.2179	0.3236	-6.7985	0.2231	0.3312	-6.7652	0.2898	0.4175	-5.832	NaN	NaN	NaN
VFM	denovo117	k__Bacteria;_p__Firmicutes;_c__Clostridia;_o__Clostridiales;_f__Ruminococcaceae;_g__Oscillospira;_s__	0.2117	0.316	7.368	0.2623	0.3794	6.6383	0.2014	0.3052	7.534	0.2128	0.3243	7.3703	0.2168	0.3226	7.3063	0.2094	0.3157	7.3828	0.2068	0.3168	7.4349	0.5685	0.6388	4.2089
VFM	denovo454	k__Bacteria;_p__Firmicutes;_c__Clostridia;_o__Clostridiales;_f__Ruminococcaceae;_g__;_s__	0.2145	0.3193	7.0366	0.1943	0.2984	7.341	0.1973	0.3026	7.3165	0.181	0.284	7.528	0.1851	0.285	7.491	0.1979	0.3007	7.239	0.1522	0.2523	8.0734	0.1052	0.1382	9.1303
VFM	denovo668	k__Bacteria;_p__Firmicutes;_c__Clostridia;_o__Clostridiales;_f__Ruminococcaceae;_g__;_s__	0.2152	0.3196	7.0094	0.2627	0.3794	6.3363	0.3186	0.4394	5.632	0.1921	0.2989	7.3068	0.2567	0.368	6.4115	0.3548	0.4803	5.2552	0.3329	0.4606	5.4349	NaN	NaN	NaN
VFM	denovo372	k__Bacteria;_p__Fusobacteria;_c__Fusobacteriia;_o__Fusobacteriales;_f__Fusobacteriaceae;_g__Fusobacterium;_s__	0.218	0.3229	6.9975	0.2369	0.3498	6.7394	0.2511	0.3625	6.547	0.257	0.3758	6.4527	0.1994	0.2991	7.3211	0.2267	0.3358	6.8163	0.2415	0.3594	6.6641	NaN	NaN	NaN
VFM	denovo125	k__Bacteria;_p__Firmicutes;_c__Clostridia;_o__Clostridiales;_f__;_g__;_s__	0.22	0.325	6.7556	0.1932	0.2974	7.126	0.2108	0.3155	6.8924	0.1475	0.2384	7.9116	0.1785	0.2785	7.3997	0.2204	0.3281	6.6993	0.128	0.219	8.3325	NaN	NaN	NaN
VFM	denovo343	k__Bacteria;_p__Firmicutes;_c__Erysipelotrichi;_o__Erysipelotrichales;_f__Erysipelotrichaceae;_g__Coprobacillus;_s__	0.2263	0.3335	6.6541	0.2427	0.3558	6.4854	0.2515	0.3625	6.3336	0.3417	0.4657	5.2467	0.2395	0.3502	6.4892	0.2652	0.3812	6.1673	0.3974	0.5292	4.6809	NaN	NaN	NaN
VFM	denovo400	k__Bacteria;_p__Firmicutes;_c__Erysipelotrichi;_o__Erysipelotrichales;_f__Erysipelotrichaceae;_g__Coprobacillus;_s__	0.2286	0.3357	-6.8423	0.1908	0.2945	-7.3963	0.1921	0.2987	-7.4257	0.2123	0.3243	-7.0495	0.1961	0.2972	-7.311	0.2145	0.3218	-7.0688	0.1871	0.2935	-7.427	0.2239	0.2779	-7.2162
VFM	denovo120	k__Bacteria;_p__Firmicutes;_c__Clostridia;_o__Clostridiales;_f__Ruminococcaceae;_g__Ruminococcus;_s__	0.229	0.3357	7.0335	0.3107	0.4275	5.9175	0.2895	0.4079	6.1476	0.2591	0.3779	6.6028	0.2897	0.403	6.199	0.241	0.3542	6.8419	0.2945	0.4211	6.1094	NaN	NaN	NaN
VFM	denovo1504	k__Bacteria;_p__Firmicutes;_c__Clostridia;_o__Clostridiales;_f__Lachnospiraceae;_g__Lachnospira;_s__	0.2327	0.3403	-6.6572	0.2663	0.3827	-6.2052	0.2461	0.3581	-6.5021	0.3383	0.4622	-5.3173	0.2481	0.3566	-6.4092	0.319	0.4389	-5.6079	0.4549	0.5909	-4.1666	0.729	0.793	-2.0962
VFM	denovo122	k__Bacteria;_p__Firmicutes;_c__Clostridia;_o__Clostridiales;_f__Ruminococcaceae;_g__;_s__	0.2343	0.3418	6.427	0.1792	0.2795	7.2482	0.1465	0.2368	7.8379	0.1769	0.2782	7.2734	0.1461	0.2356	7.899	0.1579	0.2532	7.6044	0.088	0.1631	9.1875	0.0598	0.0815	10.3236
VFM	denovo2040	k__Bacteria;_p__Firmicutes;_c__Clostridia;_o__Clostridiales;_f__Lachnospiraceae;_g__Roseburia	0.2376	0.3457	-6.7037	0.227	0.3379	-6.8719	0.2311	0.3413	-6.8101	0.2277	0.3423	-6.7944	0.2275	0.3349	-6.8839	0.2511	0.3635	-6.4751	0.2362	0.3543	-6.6797	NaN	NaN	NaN
VFM	denovo14	k__Bacteria;_p__Firmicutes;_c__Clostridia;_o__Clostridiales;_f__Ruminococcaceae;_g__;_s__	0.2382	0.3457	6.8156	0.2369	0.3498	6.8076	0.2099	0.3155	7.2397	0.3341	0.4575	5.5439	0.199	0.2991	7.3633	0.197	0.3007	7.4217	0.2526	0.3704	6.5362	0.4311	0.4978	4.3891
VFM	denovo88	k__Bacteria;_p__Firmicutes;_c__Clostridia;_o__Clostridiales;_f__Ruminococcaceae;_g__;_s__	0.2414	0.3495	7.018	0.3216	0.4393	5.9292	0.3453	0.4717	5.6323	0.3171	0.4415	5.9916	0.3292	0.4456	5.8638	0.3428	0.4683	5.6644	0.4866	0.6209	4.167	NaN	NaN	NaN
VFM	denovo7	k__Bacteria;_p__Firmicutes;_c__Clostridia;_o__Clostridiales;_f__Ruminococcaceae;_g__Faecalibacterium;_s__prausnitzii	0.2431	0.3509	6.8165	0.2091	0.3168	7.2566	0.1991	0.3042	7.4463	0.1751	0.2761	7.8194	0.1548	0.2468	8.301	0.2039	0.309	7.3201	0.105	0.1863	9.3497	NaN	NaN	NaN
VFM	denovo1014	k__Bacteria;_p__Firmicutes;_c__Clostridia;_o__Clostridiales;_f__Lachnospiraceae;_g__;_s__	0.2436	0.3509	-6.7887	0.2839	0.402	-6.2259	0.3499	0.4769	-5.4678	0.3496	0.4743	-5.4373	0.2762	0.3893	-6.3198	0.362	0.4877	-5.2912	0.5006	0.6291	-3.8799	0.3499	0.4156	-5.136
VFM	denovo11	k__Bacteria;_p__Bacteroidetes;_c__Bacteroidia;_o__Bacteroidales;_f__Porphyromonadaceae;_g__Parabacteroides;_s__	0.2447	0.3517	-6.7808	0.2374	0.3498	-6.8472	0.241	0.3524	-6.8127	0.2446	0.3623	-6.7257	0.2959	0.4091	-6.0408	0.2752	0.3897	-6.3508	0.3182	0.4483	-5.7685	0.1128	0.1472	-9.6128
VFM	denovo587	k__Bacteria;_p__Firmicutes;_c__Clostridia;_o__Clostridiales;_f__Ruminococcaceae;_g__;_s__	0.2469	0.354	-6.4525	0.2384	0.3504	-6.5816	0.2469	0.3583	-6.4411	0.1989	0.3065	-7.1916	0.1594	0.2522	-7.9282	0.2856	0.4005	-5.9877	0.1694	0.2709	-7.6487	0.0791	0.1056	-10.1806
VFM	denovo5306	k__Bacteria;_p__Bacteroidetes;_c__Bacteroidia;_o__Bacteroidales;_f__Bacteroidaceae;_g__Bacteroides;_s__eggerthii	0.2489	0.355	-6.4398	0.2495	0.3639	-6.3997	0.3095	0.4299	-5.6596	0.2422	0.3604	-6.527	0.2777	0.3903	-6.0485	0.305	0.4206	-5.7399	0.3088	0.4373	-5.6361	0.2837	0.3462	-7.0917
VFM	denovo1200	k__Bacteria;_p__Bacteroidetes;_c__Bacteroidia;_o__Bacteroidales;_f__Bacteroidaceae;_g__Bacteroides;_s__	0.2497	0.355	-6.4462	0.2517	0.3662	-6.4152	0.2073	0.3125	-7.0834	0.2617	0.3808	-6.2328	0.1637	0.2582	-7.8589	0.192	0.2964	-7.2834	0.1495	0.2486	-8.0795	0.2054	0.2582	-7.2585
VFM	denovo53	k__Bacteria;_p__Firmicutes;_c__Clostridia;_o__Clostridiales;_f__;_g__;_s__	0.2501	0.355	-6.6826	0.2944	0.4101	-6.0771	0.2968	0.4163	-6.0533	0.3537	0.4777	-5.3191	0.2587	0.3699	-6.4944	0.2775	0.3921	-6.2656	0.3768	0.5112	-5.0673	0.4671	0.532	-6.1466
VFM	denovo1290	k__Bacteria;_p__Bacteroidetes;_c__Bacteroidia;_o__Bacteroidales;_f__Bacteroidaceae;_g__Bacteroides;_s__fragilis	0.2502	0.355	-6.5604	0.2477	0.3623	-6.6156	0.1807	0.285	-7.6813	0.2639	0.3821	-6.388	0.2448	0.3535	-6.6833	0.1802	0.2815	-7.6746	0.1969	0.3065	-7.415	NaN	NaN	NaN
VFM	denovo1309	k__Bacteria;_p__Firmicutes;_c__Clostridia;_o__Clostridiales;_f__Lachnospiraceae;_g__;_s__	0.2507	0.355	-6.5609	0.2774	0.3947	-6.2119	0.3039	0.4242	-5.8474	0.4111	0.5414	-4.6748	0.265	0.3771	-6.3491	0.2714	0.3881	-6.2525	0.4362	0.5699	-4.4131	1	1	-4.1268
VFM	denovo39	k__Bacteria;_p__Proteobacteria;_c__Gammaproteobacteria;_o__Pasteurellales;_f__Pasteurellaceae;_g__Haemophilus	0.2554	0.3608	-6.7634	0.3399	0.4579	-5.6409	0.3689	0.4993	-5.3621	0.2934	0.4164	-6.2286	0.334	0.4499	-5.7324	0.2974	0.413	-6.1592	0.3676	0.4999	-5.3732	0.7126	0.7767	-2.7756
VFM	denovo1494	k__Bacteria;_p__Bacteroidetes;_c__Bacteroidia;_o__Bacteroidales;_f__Bacteroidaceae;_g__Bacteroides;_s__	0.2565	0.3614	6.4473	0.2849	0.4024	6.0881	0.269	0.3838	6.2428	0.2282	0.3423	6.8119	0.2304	0.3378	6.8416	0.2402	0.3542	6.6791	0.1894	0.2963	7.4619	0.1084	0.1421	9.1701
VFM	denovo1868	k__Bacteria;_p__Firmicutes;_c__Clostridia;_o__Clostridiales;_f__Lachnospiraceae;_g__Coprococcus;_s__	0.2687	0.3777	6.0649	0.3129	0.4295	5.5717	0.3164	0.4383	5.5199	0.2941	0.4164	5.8024	0.2608	0.372	6.1868	0.2731	0.3885	6.0583	0.276	0.4015	5.9517	0.0981	0.1292	8.9861
VFM	denovo828	k__Bacteria;_p__Firmicutes;_c__Clostridia;_o__Clostridiales;_f__Lachnospiraceae;_g__;_s__	0.2716	0.3802	-6.3019	0.3045	0.4199	-5.8792	0.327	0.4478	-5.5552	0.4333	0.5591	-4.4853	0.3506	0.469	-5.3157	0.3577	0.483	-5.2366	0.6105	0.7207	-2.8707	NaN	NaN	NaN
VFM	denovo877	k__Bacteria;_p__Firmicutes;_c__Clostridia;_o__Clostridiales	0.272	0.3802	-6.1688	0.2658	0.3827	-6.2679	0.2409	0.3524	-6.5921	0.2909	0.4149	-5.9334	0.2275	0.3349	-6.8178	0.2424	0.3553	-6.5839	0.2328	0.3501	-6.6556	0.2931	0.3554	-6.4878
VFM	denovo2136	k__Bacteria;_p__Bacteroidetes;_c__Bacteroidia;_o__Bacteroidales;_f__Bacteroidaceae;_g__Bacteroides;_s__	0.2724	0.3802	6.2001	0.2765	0.3944	6.118	0.2517	0.3625	6.4351	0.3637	0.4877	5.1091	0.2661	0.3778	6.2628	0.2491	0.3616	6.5265	0.3319	0.4606	5.4264	NaN	NaN	NaN
VFM	denovo292	k__Bacteria;_p__Actinobacteria;_c__Coriobacteriia;_o__Coriobacteriales;_f__Coriobacteriaceae;_g__;_s__	0.2765	0.385	-6.1766	0.293	0.41	-5.976	0.2433	0.3549	-6.6809	0.2559	0.3751	-6.4477	0.2697	0.3819	-6.2927	0.2543	0.3663	-6.513	0.2328	0.3501	-6.7777	NaN	NaN	NaN
VFM	denovo29724	k__Bacteria;_p__Firmicutes;_c__Clostridia;_o__Clostridiales;_f__Lachnospiraceae	0.2844	0.3951	6.3888	0.2878	0.4055	6.3082	0.2408	0.3524	6.9582	0.2512	0.3692	6.8504	0.2879	0.4018	6.3441	0.2479	0.3607	6.8579	0.2253	0.3433	7.2263	NaN	NaN	NaN
VFM	denovo15	k__Bacteria;_p__Bacteroidetes;_c__Bacteroidia;_o__Bacteroidales;_f__Bacteroidaceae;_g__Bacteroides;_s__	0.2872	0.398	-6.0788	0.2994	0.4149	-5.9598	0.3215	0.4415	-5.6812	0.2971	0.4197	-5.9524	0.2908	0.403	-6.0399	0.285	0.4005	-6.1002	0.2883	0.4174	-6.0339	NaN	NaN	NaN
VFM	denovo101	k__Bacteria;_p__Firmicutes;_c__Clostridia;_o__Clostridiales;_f__Lachnospiraceae;_g__Coprococcus;_s__	0.2922	0.4036	-6.1707	0.3242	0.4408	-5.7749	0.3997	0.5263	-4.917	0.3602	0.4853	-5.4004	0.3348	0.4499	-5.6767	0.3956	0.5162	-4.954	0.4895	0.6209	-4.0432	0.4373	0.5039	-4.8529
VFM	denovo1027	k__Bacteria;_p__Firmicutes;_c__Clostridia;_o__Clostridiales;_f__Lachnospiraceae;_g__Blautia;_s__	0.2927	0.4036	5.885	0.3699	0.4915	5.0256	0.4015	0.5263	4.6999	0.4222	0.5497	4.4932	0.3308	0.4467	5.4331	0.3484	0.4727	5.2408	0.4894	0.6209	3.8546	0.5258	0.5954	2.8205
VFM	denovo96	k__Bacteria;_p__Firmicutes;_c__Clostridia;_o__Clostridiales;_f__Lachnospiraceae;_g__Anaerostipes;_s__	0.2935	0.4038	5.9103	0.2945	0.4101	5.8943	0.317	0.4383	5.6497	0.2432	0.3611	6.5326	0.2825	0.3961	6.05	0.3015	0.4178	5.768	0.2389	0.3565	6.583	NaN	NaN	NaN
VFM	denovo94	k__Bacteria;_p__Actinobacteria;_c__Coriobacteriia;_o__Coriobacteriales;_f__Coriobacteriaceae;_g__Collinsella;_s__aerofaciens	0.3006	0.4126	-5.8944	0.297	0.4125	-5.8774	0.2878	0.4067	-5.9907	0.3473	0.4723	-5.2523	0.3135	0.4284	-5.6781	0.3462	0.4719	-5.2926	0.4118	0.5447	-4.5903	0.326	0.3928	-4.8695
VFM	denovo2006	k__Bacteria;_p__Bacteroidetes;_c__Bacteroidia;_o__Bacteroidales;_f__Bacteroidaceae;_g__Bacteroides;_s__	0.3023	0.4139	-5.8665	0.3026	0.4183	-5.8949	0.3777	0.5064	-5.0784	0.3296	0.4567	-5.569	0.3037	0.4169	-5.8434	0.3667	0.4928	-5.1292	0.3835	0.5167	-4.9531	NaN	NaN	NaN
VFM	denovo449	k__Bacteria;_p__Bacteroidetes;_c__Bacteroidia;_o__Bacteroidales;_f__Bacteroidaceae;_g__Bacteroides;_s__	0.3056	0.4175	-5.842	0.3227	0.4398	-5.6523	0.3516	0.4781	-5.258	0.3531	0.4777	-5.2199	0.287	0.4015	-6.0411	0.2871	0.4016	-6.0726	0.305	0.4332	-5.8297	0.2142	0.2675	-7.0144
VFM	denovo84	k__Bacteria;_p__Proteobacteria;_c__Betaproteobacteria;_o__Burkholderiales;_f__Alcaligenaceae;_g__Sutterella;_s__	0.3126	0.4261	-5.7135	0.3345	0.4538	-5.5037	0.3829	0.5099	-4.9309	0.2994	0.422	-5.8758	0.3526	0.4707	-5.3218	0.3896	0.5107	-4.8766	0.3919	0.5247	-4.8503	NaN	NaN	NaN
VFM	denovo190	k__Bacteria;_p__Firmicutes;_c__Clostridia;_o__Clostridiales;_f__Ruminococcaceae;_g__Oscillospira;_s__	0.3155	0.429	5.6811	0.3963	0.5207	4.7902	0.3805	0.5079	4.9972	0.3875	0.5161	4.8524	0.2995	0.4121	5.8659	0.381	0.504	4.9291	0.4201	0.5519	4.5426	0.5447	0.6143	3.0237
VFM	denovo647	k__Bacteria;_p__Firmicutes;_c__Clostridia;_o__Clostridiales;_f__Ruminococcaceae;_g__;_s__	0.3185	0.432	-5.6777	0.2732	0.3907	-6.2253	0.2626	0.3756	-6.3514	0.2938	0.4164	-5.9545	0.2439	0.3535	-6.6472	0.2848	0.4005	-6.0918	0.2265	0.3442	-6.8257	0.406	0.4726	-5.0999
VFM	denovo196	k__Bacteria;_p__Firmicutes;_c__Clostridia;_o__Clostridiales;_f__Clostridiaceae;_g__;_s__	0.3249	0.4392	-5.5615	0.2931	0.41	-5.9842	0.3703	0.5001	-5.1133	0.3329	0.4575	-5.4931	0.3271	0.4448	-5.5534	0.3731	0.4969	-5.0999	0.3781	0.5118	-4.9853	NaN	NaN	NaN
VFM	denovo581	k__Bacteria;_p__Bacteroidetes;_c__Bacteroidia;_o__Bacteroidales;_f__Bacteroidaceae;_g__Bacteroides;_s__fragilis	0.3252	0.4392	-5.5586	0.3168	0.4338	-5.662	0.2963	0.4163	-5.8964	0.325	0.4514	-5.4952	0.3478	0.4665	-5.2853	0.2737	0.3885	-6.1737	0.2916	0.4191	-5.9089	0.379	0.4462	-5.1492
VFM	denovo4	k__Bacteria;_p__Proteobacteria;_c__Gammaproteobacteria;_o__Enterobacteriales;_f__Enterobacteriaceae;_g__;_s__	0.3374	0.4545	5.6042	0.3836	0.5056	5.1098	0.4052	0.5299	4.8629	0.5341	0.6517	3.6068	0.3801	0.4994	5.0738	0.407	0.5264	4.8209	0.6432	0.7443	2.7032	NaN	NaN	NaN
VFM	denovo578	k__Bacteria;_p__Firmicutes;_c__Clostridia;_o__Clostridiales;_f__Ruminococcaceae;_g__;_s__	0.3392	0.4559	-5.458	0.367	0.4887	-5.1531	0.3216	0.4415	-5.6171	0.4015	0.5323	-4.7271	0.3288	0.4456	-5.5383	0.3387	0.4638	-5.4376	0.3906	0.5247	-4.8671	0.7632	0.8211	-3.3495
VFM	denovo1804	k__Bacteria;_p__Firmicutes;_c__Clostridia;_o__Clostridiales;_f__Ruminococcaceae;_g__Oscillospira;_s__	0.3407	0.4568	-5.2348	0.3415	0.459	-5.1969	0.438	0.5628	-4.2918	0.4147	0.544	-4.4673	0.408	0.5265	-4.566	0.4566	0.578	-4.0818	0.5878	0.7017	-2.966	NaN	NaN	NaN
VFM	denovo1204	k__Bacteria;_p__Firmicutes;_c__Clostridia;_o__Clostridiales;_f__Lachnospiraceae;_g__;_s__	0.3429	0.4588	5.2606	0.3358	0.4544	5.32	0.2879	0.4067	5.8585	0.3965	0.5269	4.6668	0.3181	0.4335	5.5194	0.2928	0.4077	5.832	0.3324	0.4606	5.3702	0.2007	0.2534	7.1276
VFM	denovo328	k__Bacteria;_p__Firmicutes;_c__Clostridia;_o__Clostridiales;_f__Ruminococcaceae;_g__Ruminococcus;_s__	0.3442	0.4595	-5.3839	0.2928	0.41	-6.0307	0.3785	0.5064	-5.0196	0.2771	0.4001	-6.1528	0.2995	0.4121	-5.8693	0.4396	0.5611	-4.4097	0.329	0.4603	-5.5375	NaN	NaN	NaN
VFM	denovo1555	k__Bacteria;_p__Firmicutes;_c__Clostridia;_o__Clostridiales;_f__Lachnospiraceae;_g__Coprococcus;_s__	0.3541	0.4715	5.0934	0.3571	0.4777	5.0847	0.2851	0.4047	5.9197	0.3328	0.4575	5.3428	0.2907	0.403	5.8388	0.2914	0.4067	5.8578	0.2421	0.3595	6.5099	NaN	NaN	NaN
VFM	denovo362	k__Bacteria;_p__Firmicutes;_c__Clostridia;_o__Clostridiales;_f__Lachnospiraceae;_g__Dorea;_s__	0.3557	0.4723	5.3094	0.4807	0.6029	4.0061	0.5549	0.6742	3.3827	0.548	0.659	3.4514	0.4487	0.5675	4.3084	0.493	0.6131	3.9151	0.7399	0.8261	1.8877	NaN	NaN	NaN
VFM	denovo1588	k__Bacteria;_p__Firmicutes;_c__Clostridia;_o__Clostridiales;_f__Lachnospiraceae;_g__;_s__	0.3562	0.4723	-5.1479	0.4054	0.5302	-4.6619	0.4064	0.5304	-4.677	0.4192	0.547	-4.4558	0.3722	0.4934	-5.0108	0.4202	0.5422	-4.4787	0.4866	0.6209	-3.876	NaN	NaN	NaN
VFM	denovo22	k__Bacteria;_p__Actinobacteria;_c__Actinobacteria;_o__Bifidobacteriales;_f__Bifidobacteriaceae;_g__Bifidobacterium;_s__adolescentis	0.3583	0.474	5.4746	0.3472	0.4656	5.5961	0.3776	0.5064	5.2796	0.4829	0.6119	4.2029	0.3701	0.4918	5.3501	0.3865	0.5089	5.1556	0.5236	0.6456	3.7499	0.348	0.4153	6.0298
VFM	denovo998	k__Bacteria;_p__Bacteroidetes;_c__Bacteroidia;_o__Bacteroidales;_f__Bacteroidaceae;_g__Bacteroides;_s__	0.3611	0.4765	-5.166	0.4193	0.5447	-4.6007	0.4476	0.5713	-4.2891	0.5127	0.6363	-3.6648	0.3675	0.4894	-5.0782	0.3729	0.4969	-5.0437	0.5037	0.6304	-3.7956	NaN	NaN	NaN
VFM	denovo887	k__Bacteria;_p__Firmicutes;_c__Clostridia;_o__Clostridiales;_f__Lachnospiraceae;_g__Blautia	0.3641	0.4787	5.0232	0.3774	0.5004	4.8754	0.4203	0.5436	4.4185	0.3333	0.4575	5.3212	0.3771	0.4974	4.8804	0.3689	0.4939	4.9311	0.3347	0.4616	5.2934	NaN	NaN	NaN
VFM	denovo826	k__Bacteria;_p__Firmicutes;_c__Clostridia;_o__Clostridiales;_f__Eubacteriaceae;_g__Anaerofustis;_s__	0.3643	0.4787	5.1608	0.5115	0.6276	3.8167	0.4461	0.5707	4.3976	0.4396	0.5647	4.3929	0.3777	0.4974	5.0191	0.4721	0.5935	4.1333	0.5276	0.6478	3.6476	NaN	NaN	NaN
VFM	denovo1461	k__Bacteria;_p__Bacteroidetes;_c__Bacteroidia;_o__Bacteroidales;_f__Bacteroidaceae;_g__Bacteroides;_s__	0.3685	0.483	5.175	0.3367	0.4547	5.5219	0.3012	0.4214	5.9179	0.3148	0.4394	5.7578	0.3076	0.4212	5.8992	0.3691	0.4939	5.1816	0.2892	0.4175	6.0575	NaN	NaN	NaN
VFM	denovo239	k__Bacteria;_p__Firmicutes;_c__Clostridia;_o__Clostridiales;_f__Ruminococcaceae;_g__Ruminococcus;_s__	0.3731	0.4879	5.2612	0.43	0.5561	4.6085	0.3572	0.4845	5.4186	0.3335	0.4575	5.6103	0.4066	0.5258	4.8221	0.3274	0.4494	5.7644	0.3052	0.4332	6.0055	0.4071	0.4729	4.8207
VFM	denovo908	k__Bacteria;_p__Firmicutes;_c__Clostridia;_o__Clostridiales;_f__Lachnospiraceae;_g__Blautia;_s__obeum	0.3789	0.4945	5.0655	0.4247	0.5505	4.5651	0.4619	0.5832	4.2301	0.4545	0.5813	4.2621	0.4014	0.5226	4.7842	0.3479	0.4727	5.372	0.4099	0.5442	4.7033	0.3902	0.456	5.3054
VFM	denovo1160	k__Bacteria;_p__Firmicutes;_c__Clostridia;_o__Clostridiales;_f__;_g__;_s__	0.3819	0.4972	4.9274	0.384	0.5056	4.9074	0.4015	0.5263	4.7001	0.4437	0.5688	4.3315	0.4208	0.5394	4.5421	0.4011	0.521	4.734	0.4922	0.6228	3.8821	0.4396	0.5056	3.6132
VFM	denovo788	k__Bacteria;_p__Bacteroidetes;_c__Bacteroidia;_o__Bacteroidales;_f__Bacteroidaceae;_g__Bacteroides;_s__	0.3845	0.4995	-5.0051	0.4525	0.5775	-4.3641	0.4726	0.5935	-4.1413	0.4152	0.544	-4.7192	0.4207	0.5394	-4.6177	0.4836	0.6039	-4.0126	0.5215	0.6451	-3.6671	0.4937	0.5601	-3.1945
VFM	denovo113	k__Bacteria;_p__Firmicutes;_c__Clostridia;_o__Clostridiales;_f__Ruminococcaceae;_g__Ruminococcus;_s__	0.3922	0.5083	4.8338	0.3584	0.4785	5.1784	0.3841	0.5103	4.9287	0.4038	0.5341	4.6927	0.3954	0.516	4.7596	0.3036	0.4197	5.8262	0.3166	0.4473	5.6317	NaN	NaN	NaN
VFM	denovo8	k__Bacteria;_p__Bacteroidetes;_c__Bacteroidia;_o__Bacteroidales;_f__Prevotellaceae;_g__Prevotella;_s__copri	0.3977	0.5144	5.0074	0.3835	0.5056	5.1541	0.3975	0.5258	5.0172	0.4241	0.5498	4.6818	0.3871	0.5074	5.0811	0.3743	0.4973	5.2517	0.3922	0.5247	5.0435	NaN	NaN	NaN
VFM	denovo1126	k__Bacteria;_p__Firmicutes;_c__Clostridia;_o__Clostridiales	0.4016	0.5183	4.7086	0.5104	0.6276	3.6828	0.5156	0.6344	3.6664	0.3628	0.4877	5.0669	0.4559	0.574	4.1291	0.5202	0.6388	3.6116	0.4802	0.6169	3.9566	0.6611	0.7301	1.5266
VFM	denovo17	k__Bacteria;_p__Bacteroidetes;_c__Bacteroidia;_o__Bacteroidales;_f__Bacteroidaceae;_g__Bacteroides;_s__	0.4074	0.5245	-4.6401	0.4109	0.5362	-4.5963	0.4496	0.5726	-4.2226	0.3096	0.4331	-5.6878	0.4495	0.5675	-4.2298	0.482	0.6033	-3.9146	0.3971	0.5292	-4.7178	NaN	NaN	NaN
VFM	denovo1613	k__Bacteria;_p__Firmicutes;_c__Clostridia;_o__Clostridiales;_f__Lachnospiraceae;_g__Roseburia;_s__	0.4084	0.5247	-4.6645	0.4446	0.57	-4.2988	0.4147	0.5375	-4.628	0.5242	0.6442	-3.5585	0.405	0.5258	-4.7034	0.4497	0.5714	-4.2686	0.5618	0.6809	-3.2817	0.6287	0.7014	-3.1258
VFM	denovo1782	k__Bacteria;_p__Bacteroidetes;_c__Bacteroidia;_o__Bacteroidales;_f__Bacteroidaceae;_g__Bacteroides;_s__uniformis	0.4161	0.5334	-4.5934	0.5007	0.62	-3.8045	0.4574	0.5812	-4.2262	0.4159	0.544	-4.5604	0.4902	0.6046	-3.8731	0.406	0.5262	-4.6812	0.4367	0.5699	-4.379	0.6579	0.7281	-3.7056
VFM	denovo70	k__Bacteria;_p__Firmicutes;_c__Clostridia;_o__Clostridiales;_f__;_g__;_s__	0.4298	0.5498	-4.4355	0.4322	0.5577	-4.4758	0.4816	0.6015	-4.0099	0.5031	0.627	-3.7362	0.5049	0.6187	-3.7305	0.5517	0.6717	-3.3819	0.6906	0.7865	-2.2301	1	1	-0.6714
VFM	denovo169	k__Bacteria;_p__Firmicutes;_c__Bacilli;_o__Turicibacterales;_f__Turicibacteraceae;_g__Turicibacter;_s__	0.441	0.5628	-4.6521	0.4358	0.5611	-4.7117	0.517	0.6347	-3.9532	0.4231	0.5497	-4.8487	0.4171	0.5371	-4.9298	0.5718	0.6905	-3.4433	0.5199	0.6451	-3.8786	0.3494	0.4156	-6.2741
VFM	denovo689	k__Bacteria;_p__Bacteroidetes;_c__Bacteroidia;_o__Bacteroidales;_f__[Barnesiellaceae];_g__;_s__	0.4441	0.5656	-4.2173	0.475	0.5971	-3.9824	0.5014	0.6222	-3.7229	0.6302	0.7311	-2.6788	0.4481	0.5675	-4.1894	0.545	0.6655	-3.3271	0.7363	0.8245	-1.8581	0.3804	0.4464	-4.8859
VFM	denovo994	k__Bacteria;_p__Firmicutes;_c__Clostridia;_o__Clostridiales	0.454	0.5769	-4.2552	0.4586	0.5815	-4.1572	0.4429	0.5677	-4.3275	0.4836	0.6119	-3.9303	0.4875	0.6036	-3.8944	0.4396	0.5611	-4.3871	0.4942	0.6239	-3.8534	0.4416	0.5069	-3.7477
VFM	denovo315	k__Bacteria;_p__Firmicutes;_c__Clostridia;_o__Clostridiales;_f__Christensenellaceae;_g__;_s__	0.4554	0.5775	-4.0712	0.4692	0.591	-3.9384	0.4124	0.5357	-4.5012	0.6271	0.7311	-2.6537	0.3933	0.5144	-4.6702	0.4598	0.5804	-4.0449	0.5816	0.6965	-2.952	0.6914	0.7592	-1.5682
VFM	denovo417	k__Bacteria;_p__Firmicutes;_c__Clostridia;_o__Clostridiales;_f__Ruminococcaceae;_g__;_s__	0.4597	0.5813	4.2421	0.4837	0.6054	3.9814	0.3989	0.5263	4.8104	0.3802	0.5075	4.9383	0.4217	0.5394	4.5517	0.3826	0.505	4.9815	0.2935	0.4207	5.9699	NaN	NaN	NaN
VFM	denovo137	k__Bacteria;_p__Firmicutes;_c__Clostridia;_o__Clostridiales;_f__;_g__;_s__	0.4604	0.5813	-4.1573	0.5252	0.6372	-3.6506	0.5082	0.6284	-3.7248	0.6815	0.7702	-2.294	0.4787	0.5978	-4.0674	0.5158	0.6362	-3.682	0.7427	0.8265	-1.8688	1	1	0.5332
VFM	denovo466	k__Bacteria;_p__Firmicutes;_c__Clostridia;_o__Clostridiales;_f__Lachnospiraceae;_g__;_s__	0.4624	0.5824	-4.2232	0.4181	0.5444	-4.5929	0.3738	0.5036	-5.0414	0.4827	0.6119	-4.0114	0.3769	0.4974	-5.0321	0.4329	0.5574	-4.4531	0.4105	0.5442	-4.7057	NaN	NaN	NaN
VFM	denovo1230	k__Bacteria;_p__Firmicutes;_c__Clostridia;_o__Clostridiales;_f__Ruminococcaceae;_g__;_s__	0.4657	0.5854	4.0992	0.4525	0.5775	4.2131	0.4246	0.5479	4.5048	0.4379	0.5638	4.3484	0.4061	0.5258	4.6358	0.3878	0.5095	4.8494	0.33	0.4605	5.42	NaN	NaN	NaN
VFM	denovo1661	k__Bacteria;_p__Firmicutes;_c__Clostridia;_o__Clostridiales;_f__;_g__;_s__	0.4698	0.5893	4.0605	0.4047	0.5302	4.6453	0.4081	0.5313	4.6346	0.371	0.4964	5.0106	0.4492	0.5675	4.2079	0.4568	0.578	4.1681	0.3641	0.4975	5.0578	0.3624	0.4287	5.0843
VFM	denovo73	k__Bacteria;_p__Firmicutes;_c__Clostridia;_o__Clostridiales;_f__Lachnospiraceae;_g__Lachnospira;_s__	0.4747	0.594	-3.9951	0.529	0.6388	-3.5467	0.5704	0.6859	-3.1914	0.6175	0.7231	-2.7899	0.6474	0.7438	-2.5933	0.5664	0.6868	-3.2591	0.8376	0.8994	-1.1502	0.773	0.8285	-0.9449
VFM	denovo103	k__Bacteria;_p__Proteobacteria;_c__Betaproteobacteria;_o__Burkholderiales;_f__Alcaligenaceae;_g__Sutterella;_s__	0.4756	0.594	4.111	0.527	0.6377	3.6499	0.5086	0.6284	3.7519	0.5376	0.6532	3.4701	0.4447	0.5664	4.3833	0.401	0.521	4.8018	0.4199	0.5519	4.6249	NaN	NaN	NaN
VFM	denovo45	k__Bacteria;_p__Firmicutes;_c__Clostridia;_o__Clostridiales;_f__Veillonellaceae;_g__Phascolarctobacterium;_s__	0.4796	0.5978	-4.0113	0.4603	0.5824	-4.1423	0.4583	0.5812	-4.1819	0.4958	0.6246	-3.8085	0.4566	0.574	-4.1849	0.4714	0.5935	-4.0934	0.4757	0.6139	-3.9752	0.2256	0.2794	-7.2258
VFM	denovo5037	k__Bacteria;_p__Bacteroidetes;_c__Bacteroidia;_o__Bacteroidales;_f__Bacteroidaceae;_g__Bacteroides;_s__uniformis	0.4847	0.6019	-4.0218	0.4889	0.6083	-3.934	0.4594	0.5812	-4.2239	0.573	0.6858	-3.2387	0.4832	0.6009	-3.9563	0.4445	0.5661	-4.3399	0.5304	0.6498	-3.5598	1	1	-1.8392
VFM	denovo1418	k__Bacteria;_p__Firmicutes;_c__Clostridia;_o__Clostridiales;_f__Lachnospiraceae;_g__;_s__	0.4851	0.6019	-3.8953	0.5082	0.6276	-3.7265	0.5802	0.6962	-3.0796	0.5139	0.6363	-3.6297	0.5777	0.6932	-3.1365	0.4385	0.5611	-4.3414	0.5054	0.6312	-3.7266	NaN	NaN	NaN
VFM	denovo590	k__Bacteria;_p__Firmicutes;_c__Clostridia;_o__Clostridiales;_f__Ruminococcaceae;_g__;_s__	0.4861	0.6019	-3.9457	0.441	0.5665	-4.3955	0.6203	0.7264	-2.8461	0.5642	0.677	-3.2612	0.5364	0.6517	-3.5564	0.7528	0.8275	-1.8011	0.8776	0.9269	-0.8375	0.1698	0.2172	-8.1282
VFM	denovo1145	k__Bacteria;_p__Firmicutes;_c__Clostridia;_o__Clostridiales;_f__Lachnospiraceae;_g__;_s__	0.49	0.6055	3.9621	0.487	0.6082	4.0273	0.535	0.6556	3.5665	0.4975	0.6249	3.8579	0.4914	0.6046	3.9202	0.5262	0.6447	3.6104	0.5264	0.6477	3.6281	NaN	NaN	NaN
VFM	denovo10623	k__Bacteria;_p__Bacteroidetes;_c__Bacteroidia;_o__Bacteroidales;_f__Bacteroidaceae;_g__Bacteroides;_s__uniformis	0.4926	0.6074	3.7651	0.4891	0.6083	3.8351	0.4312	0.5552	4.3776	0.5017	0.627	3.6998	0.4638	0.5817	4.06	0.4387	0.5611	4.2732	0.4359	0.5699	4.3088	NaN	NaN	NaN
VFM	denovo839	k__Bacteria;_p__Firmicutes;_c__Clostridia;_o__Clostridiales;_f__Lachnospiraceae;_g__;_s__	0.5012	0.6167	3.7789	0.5326	0.6417	3.524	0.5396	0.6584	3.4826	0.5738	0.6858	3.1534	0.523	0.6382	3.6597	0.4992	0.6182	3.8085	0.5743	0.6891	3.1083	0.5769	0.6457	3.1357
VFM	denovo505	k__Bacteria;_p__Actinobacteria;_c__Coriobacteriia;_o__Coriobacteriales;_f__Coriobacteriaceae;_g__;_s__	0.5026	0.6171	3.751	0.5378	0.6467	3.454	0.5691	0.6857	3.156	0.5022	0.627	3.7004	0.554	0.6675	3.3192	0.57	0.6896	3.1877	0.5925	0.7052	2.9577	0.4865	0.553	3.7295
VFM	denovo1733	k__Bacteria;_p__Bacteroidetes;_c__Bacteroidia;_o__Bacteroidales;_f__Rikenellaceae	0.5055	0.6184	-3.7602	0.5226	0.6363	-3.5768	0.5636	0.6834	-3.2191	0.7419	0.8163	-1.8579	0.4905	0.6046	-3.9021	0.6039	0.7108	-2.9357	0.8231	0.8888	-1.2796	0.3531	0.4185	-5.4356
VFM	denovo330	k__Bacteria;_p__Firmicutes;_c__Erysipelotrichi;_o__Erysipelotrichales;_f__Erysipelotrichaceae;_g__Holdemania;_s__	0.5062	0.6184	3.7697	0.5255	0.6372	3.5999	0.4732	0.5935	4.0573	0.4111	0.5414	4.624	0.4412	0.5631	4.3432	0.4817	0.6033	3.9684	0.3506	0.4824	5.2652	NaN	NaN	NaN
VFM	denovo1341	k__Bacteria;_p__Firmicutes;_c__Clostridia;_o__Clostridiales;_f__Lachnospiraceae;_g__;_s__	0.5068	0.6184	3.7374	0.5122	0.6276	3.643	0.4643	0.5848	4.0815	0.6027	0.7115	2.9512	0.4871	0.6036	3.8795	0.3779	0.501	4.9315	0.4484	0.5838	4.2494	0.1698	0.2172	7.5312
VFM	denovo1223	k__Bacteria;_p__Firmicutes;_c__Clostridia;_o__Clostridiales;_f__Ruminococcaceae;_g__;_s__	0.51	0.621	-3.6593	0.5552	0.6649	-3.3116	0.6024	0.7154	-2.9431	0.5278	0.6454	-3.4982	0.5845	0.6985	-3.0463	0.6324	0.7362	-2.642	0.6894	0.7865	-2.2218	NaN	NaN	NaN
VFM	denovo214	k__Bacteria;_p__Cyanobacteria;_c__Chloroplast;_o__Streptophyta;_f__;_g__;_s__	0.5247	0.6372	-3.6252	0.5106	0.6276	-3.7123	0.596	0.7094	-2.9689	0.5804	0.6907	-3.1252	0.5793	0.6938	-3.1736	0.49	0.6106	-3.9343	0.5716	0.6873	-3.1818	NaN	NaN	NaN
VFM	denovo564	k__Bacteria;_p__Firmicutes;_c__Clostridia;_o__Clostridiales;_f__Lachnospiraceae;_g__Coprococcus;_s__	0.5255	0.6372	3.4957	0.5871	0.693	2.9863	0.585	0.6991	3.0786	0.5123	0.6363	3.6171	0.6152	0.7146	2.7738	0.5826	0.6963	3.0459	0.6144	0.7209	2.7866	1	1	0.3266
VFM	denovo1031	k__Bacteria;_p__Firmicutes;_c__Clostridia;_o__Clostridiales;_f__Ruminococcaceae;_g__Ruminococcus;_s__	0.5279	0.6388	-3.4991	0.464	0.5858	-4.0951	0.4775	0.5976	-3.9897	0.4949	0.6246	-3.7879	0.5419	0.6556	-3.4117	0.5178	0.6372	-3.578	0.513	0.6379	-3.6224	1	1	-2.6669
VFM	denovo91	k__Bacteria;_p__Bacteroidetes;_c__Bacteroidia;_o__Bacteroidales;_f__Porphyromonadaceae;_g__Parabacteroides;_s__distasonis	0.538	0.6496	-3.316	0.4586	0.5815	-4.0419	0.494	0.6146	-3.7155	0.4616	0.5891	-4.013	0.516	0.631	-3.5398	0.5879	0.6983	-2.9539	0.5114	0.6373	-3.5912	0.2801	0.3425	-6.7248
VFM	denovo2553	k__Bacteria;_p__Firmicutes;_c__Clostridia;_o__Clostridiales;_f__Ruminococcaceae;_g__Ruminococcus;_s__	0.5395	0.6501	-3.4843	0.4986	0.6187	-3.763	0.5419	0.6598	-3.4661	0.4982	0.6249	-3.7816	0.4978	0.6112	-3.8351	0.5455	0.6655	-3.432	0.4789	0.6166	-3.9349	1	1	-2.2314
VFM	denovo732	k__Bacteria;_p__Firmicutes;_c__Clostridia;_o__Clostridiales;_f__Ruminococcaceae;_g__;_s__	0.5424	0.6523	-3.4713	0.5208	0.6355	-3.6593	0.4942	0.6146	-3.9323	0.5761	0.687	-3.1528	0.4736	0.5927	-4.0844	0.4983	0.6182	-3.8224	0.4897	0.6209	-3.9151	NaN	NaN	NaN
VFM	denovo1068	k__Bacteria;_p__Bacteroidetes;_c__Bacteroidia;_o__Bacteroidales;_f__Bacteroidaceae;_g__Bacteroides;_s__	0.5583	0.6699	-3.2572	0.5655	0.6731	-3.2074	0.6638	0.7599	-2.4591	0.5246	0.6442	-3.5371	0.675	0.7718	-2.3677	0.6217	0.728	-2.7263	0.6519	0.7498	-2.5205	0.3695	0.4362	-4.7625
VFM	denovo130	k__Bacteria;_p__Bacteroidetes;_c__Bacteroidia;_o__Bacteroidales;_f__[Paraprevotellaceae];_g__Paraprevotella;_s__	0.569	0.6814	-3.2545	0.5165	0.6316	-3.7137	0.5137	0.6334	-3.7444	0.5167	0.6384	-3.7299	0.5396	0.6542	-3.503	0.5776	0.6946	-3.1959	0.5221	0.6451	-3.6775	NaN	NaN	NaN
VFM	denovo133	k__Bacteria;_p__Firmicutes;_c__Clostridia;_o__Clostridiales;_f__Veillonellaceae;_g__Veillonella;_s__dispar	0.5705	0.6818	3.4541	0.4572	0.5815	4.4441	0.3943	0.5227	5.1061	0.4274	0.5527	4.7454	0.4819	0.6006	4.192	0.5159	0.6362	3.8737	0.3662	0.4991	5.4306	NaN	NaN	NaN
VFM	denovo182	k__Bacteria;_p__Firmicutes;_c__Clostridia;_o__Clostridiales;_f__Ruminococcaceae;_g__Ruminococcus;_s__	0.5765	0.6875	3.2629	0.6128	0.7133	2.9672	0.6248	0.727	2.8683	0.6673	0.7615	2.4963	0.6007	0.7061	3.071	0.6568	0.7569	2.5691	0.757	0.8376	1.7825	1	1	0.6713
VFM	denovo856	k__Bacteria;_p__Firmicutes;_c__Clostridia;_o__Clostridiales;_f__Lachnospiraceae;_g__Blautia;_s__	0.5789	0.689	-3.1188	0.6387	0.7317	-2.6117	0.6216	0.7264	-2.8086	0.6511	0.7475	-2.5194	0.6427	0.7407	-2.5917	0.6798	0.7773	-2.3639	0.7906	0.8617	-1.4595	1	1	0.6007
VFM	denovo598	k__Bacteria;_p__Firmicutes;_c__Clostridia;_o__Clostridiales;_f__Ruminococcaceae;_g__;_s__	0.585	0.6938	3.1775	0.6209	0.7175	2.8937	0.5688	0.6857	3.2423	0.6435	0.7416	2.6569	0.6216	0.7206	2.8459	0.5953	0.7042	3.0463	0.6802	0.7777	2.3423	0.7491	0.8104	1.1562
VFM	denovo9702	k__Bacteria;_p__Firmicutes;_c__Clostridia;_o__Clostridiales;_f__Lachnospiraceae;_g__;_s__	0.5853	0.6938	-3.1121	0.6061	0.7112	-2.9106	0.6485	0.746	-2.6244	0.7014	0.7835	-2.1905	0.5529	0.6675	-3.3852	0.6045	0.7108	-2.969	0.6776	0.7763	-2.3105	NaN	NaN	NaN
VFM	denovo1157	k__Bacteria;_p__Bacteroidetes;_c__Bacteroidia;_o__Bacteroidales;_f__Bacteroidaceae;_g__Bacteroides	0.5893	0.6971	-2.9988	0.6828	0.7702	-2.2695	0.7133	0.7968	-2.0207	0.7366	0.8134	-1.8547	0.763	0.8411	-1.6932	0.6564	0.7569	-2.445	0.9047	0.9442	-0.6546	0.658	0.7281	-1.7343
VFM	denovo1818	k__Bacteria;_p__Firmicutes;_c__Clostridia;_o__Clostridiales;_f__;_g__;_s__	0.6009	0.7094	3.0738	0.6693	0.7623	2.4814	0.6865	0.7773	2.3081	0.5421	0.656	3.5208	0.614	0.7146	2.9048	0.5755	0.6935	3.2142	0.5015	0.6291	3.8692	0.767	0.8236	2.9026
VFM	denovo18	k__Bacteria;_p__Bacteroidetes;_c__Bacteroidia;_o__Bacteroidales;_f__Bacteroidaceae;_g__Bacteroides;_s__	0.6077	0.7148	3.0045	0.5573	0.666	3.4629	0.6365	0.7379	2.7559	0.5831	0.6925	3.1591	0.5759	0.6925	3.2808	0.7831	0.8487	1.6418	0.7366	0.8245	1.9142	0.6976	0.7643	3.2386
VFM	denovo1154	k__Bacteria;_p__Bacteroidetes;_c__Bacteroidia;_o__Bacteroidales;_f__Bacteroidaceae;_g__Bacteroides;_s__	0.608	0.7148	-2.9913	0.7024	0.7877	-2.2014	0.739	0.8161	-1.9389	0.8636	0.9139	-0.9801	0.7235	0.8114	-2.0634	0.6299	0.736	-2.7538	0.9274	0.9568	-0.451	0.7375	0.7993	-3.827
VFM	denovo464	k__Bacteria;_p__Firmicutes;_c__Clostridia;_o__Clostridiales;_f__Ruminococcaceae;_g__Ruminococcus;_s__	0.6104	0.7162	2.8261	0.5819	0.6898	3.0776	0.6036	0.7154	2.9105	0.4709	0.5998	3.9691	0.5969	0.7061	2.9775	0.7141	0.7985	2.0765	0.5639	0.6809	3.1905	1	1	1.0137
VFM	denovo513	k__Bacteria;_p__Firmicutes;_c__Clostridia;_o__Clostridiales;_f__Lachnospiraceae;_g__;_s__	0.614	0.7191	-2.7658	0.6099	0.7122	-2.8434	0.6932	0.7819	-2.1802	0.541	0.6559	-3.4076	0.718	0.8072	-2.0094	0.6167	0.7236	-2.7976	0.6007	0.7121	-2.9012	0.7543	0.813	-3.2661
VFM	denovo1098	k__Bacteria;_p__Firmicutes;_c__Clostridia;_o__Clostridiales;_f__Ruminococcaceae;_g__;_s__	0.617	0.7196	-2.7501	0.6188	0.7174	-2.7625	0.6659	0.7599	-2.37	0.9083	0.939	-0.622	0.6419	0.7407	-2.5779	0.5794	0.6951	-3.069	0.8721	0.9228	-0.8846	NaN	NaN	NaN
VFM	denovo875	k__Bacteria;_p__Firmicutes;_c__Clostridia;_o__Clostridiales;_f__Lachnospiraceae;_g__Coprococcus;_s__	0.6181	0.7196	2.7935	0.633	0.7267	2.7074	0.6536	0.7503	2.5478	0.6063	0.7143	2.8955	0.648	0.7438	2.5312	0.6014	0.7099	2.9276	0.6004	0.7121	2.9016	NaN	NaN	NaN
VFM	denovo19	k__Bacteria;_p__Firmicutes;_c__Erysipelotrichi;_o__Erysipelotrichales;_f__Erysipelotrichaceae;_g__;_s__	0.6182	0.7196	-2.8786	0.6214	0.7175	-2.7995	0.6647	0.7599	-2.4843	0.6869	0.7748	-2.2748	0.7271	0.8138	-1.9782	0.7023	0.7921	-2.1765	0.8515	0.906	-0.9936	1	1	-1.2427
VFM	denovo89	k__Bacteria;_p__Firmicutes;_c__Clostridia;_o__Clostridiales;_f__Lachnospiraceae;_g__;_s__	0.6318	0.733	2.6465	0.5768	0.6851	3.1175	0.5847	0.6991	3.0476	0.524	0.6442	3.5347	0.5993	0.7061	2.8774	0.5804	0.6951	3.0294	0.4671	0.6041	3.9708	NaN	NaN	NaN
VFM	denovo8401	k__Bacteria;_p__Bacteroidetes;_c__Bacteroidia;_o__Bacteroidales;_f__Bacteroidaceae;_g__Bacteroides;_s__	0.6322	0.733	-2.7226	0.6898	0.7765	-2.333	0.6987	0.7865	-2.2987	0.8905	0.9282	-0.8437	0.6141	0.7146	-2.8739	0.6944	0.7862	-2.2369	0.9052	0.9442	-0.6614	NaN	NaN	NaN
VFM	denovo161	k__Bacteria;_p__Firmicutes;_c__Erysipelotrichi;_o__Erysipelotrichales;_f__Erysipelotrichaceae;_g__;_s__	0.6347	0.7344	-2.6951	0.5629	0.6714	-3.2702	0.5393	0.6584	-3.444	0.674	0.7667	-2.3467	0.5945	0.7061	-3.0102	0.3938	0.515	-4.8523	0.4151	0.5479	-4.606	0.5436	0.6143	-3.7843
VFM	denovo217	k__Bacteria;_p__Firmicutes;_c__Clostridia;_o__Clostridiales;_f__Ruminococcaceae;_g__Oscillospira;_s__	0.6401	0.7392	2.6634	0.6826	0.7702	2.3464	0.6462	0.7448	2.6	0.6295	0.7311	2.7781	0.6083	0.7124	2.9326	0.6557	0.7569	2.554	0.6143	0.7209	2.8807	1	1	0.2437
VFM	denovo932	k__Bacteria;_p__Firmicutes;_c__Clostridia;_o__Clostridiales;_f__Ruminococcaceae;_g__;_s__	0.6459	0.7439	-2.5712	0.5865	0.693	-3.0537	0.6232	0.7269	-2.7998	0.7879	0.8539	-1.5077	0.6682	0.7655	-2.3884	0.5891	0.6983	-3.0538	0.7536	0.8354	-1.7658	0.5728	0.6424	-2.3376
VFM	denovo1490	k__Bacteria;_p__Actinobacteria;_c__Actinobacteria;_o__Bifidobacteriales;_f__Bifidobacteriaceae;_g__Bifidobacterium;_s__	0.6467	0.7439	-2.7793	0.6752	0.7675	-2.5389	0.7105	0.7952	-2.2943	0.5275	0.6454	-3.8499	0.6996	0.7928	-2.3374	0.631	0.736	-2.9137	0.5333	0.652	-3.766	NaN	NaN	NaN
VFM	denovo2911	k__Bacteria;_p__Bacteroidetes;_c__Bacteroidia;_o__Bacteroidales;_f__Bacteroidaceae;_g__Bacteroides;_s__ovatus	0.6554	0.7515	2.5105	0.6315	0.7267	2.7242	0.6258	0.727	2.7808	0.5477	0.659	3.3619	0.5919	0.706	3.034	0.6793	0.7773	2.3344	0.536	0.654	3.4725	0.7336	0.7966	3.2638
VFM	denovo1278	k__Bacteria;_p__Firmicutes;_c__Clostridia;_o__Clostridiales;_f__Ruminococcaceae;_g__;_s__	0.6577	0.7515	2.5095	0.6106	0.7122	2.8833	0.6172	0.7242	2.9032	0.5894	0.6987	3.0859	0.6018	0.7061	2.9616	0.6441	0.7483	2.6045	0.55	0.6697	3.3831	0.4265	0.4935	4.9045
VFM	denovo388	k__Bacteria;_p__Actinobacteria;_c__Coriobacteriia;_o__Coriobacteriales;_f__Coriobacteriaceae;_g__Adlercreutzia;_s__	0.6587	0.7515	-2.4226	0.6608	0.7541	-2.4494	0.6853	0.7773	-2.2504	0.7699	0.8375	-1.6119	0.7687	0.8426	-1.6069	0.6598	0.7589	-2.4741	0.8473	0.9048	-1.0445	NaN	NaN	NaN
VFM	denovo572	k__Bacteria;_p__Firmicutes;_c__Clostridia;_o__Clostridiales;_f__Ruminococcaceae;_g__;_s__	0.6587	0.7515	-2.4838	0.7435	0.818	-1.8473	0.8435	0.8926	-1.0898	0.7563	0.8258	-1.7351	0.763	0.8411	-1.735	0.8713	0.9137	-0.9093	0.9841	0.9841	0.1238	1	1	-0.0329
VFM	denovo1478	k__Bacteria;_p__Firmicutes;_c__Clostridia;_o__Clostridiales;_f__Lachnospiraceae;_g__;_s__	0.6598	0.7515	-2.5466	0.7068	0.7881	-2.1346	0.7047	0.7917	-2.2026	0.7188	0.7999	-2.062	0.6941	0.789	-2.2932	0.705	0.7921	-2.1547	0.7753	0.8482	-1.5804	NaN	NaN	NaN
VFM	denovo138	k__Bacteria;_p__Bacteroidetes;_c__Bacteroidia;_o__Bacteroidales;_f__Bacteroidaceae;_g__Bacteroides;_s__ovatus	0.6633	0.754	2.481	0.5923	0.6978	3.0752	0.6134	0.7212	2.8997	0.5934	0.7019	3.0926	0.6018	0.7061	2.9832	0.6843	0.7809	2.3175	0.5883	0.7017	3.0888	NaN	NaN	NaN
VFM	denovo667	k__Bacteria;_p__Firmicutes;_c__Clostridia;_o__Clostridiales;_f__Lachnospiraceae	0.6648	0.7542	2.4043	0.6047	0.711	2.8822	0.6116	0.7212	2.7947	0.5472	0.659	3.3073	0.6123	0.7146	2.821	0.5872	0.6983	3.042	0.4576	0.5931	4.0968	NaN	NaN	NaN
VFM	denovo2031	k__Bacteria;_p__Firmicutes;_c__Clostridia;_o__Clostridiales;_f__Lachnospiraceae;_g__;_s__	0.6674	0.7557	-2.4185	0.6804	0.7702	-2.3112	0.6427	0.7436	-2.6377	0.664	0.7607	-2.4381	0.6931	0.789	-2.2268	0.7137	0.7985	-2.0466	0.7331	0.8245	-1.9146	NaN	NaN	NaN
VFM	denovo225	k__Bacteria;_p__Firmicutes;_c__Clostridia;_o__Clostridiales;_f__Lachnospiraceae;_g__Dorea;_s__	0.6727	0.7603	-2.4247	0.7051	0.7877	-2.149	0.7718	0.8412	-1.6875	0.6488	0.7462	-2.6411	0.7634	0.8411	-1.7816	0.755	0.8275	-1.7595	0.7728	0.8482	-1.6286	NaN	NaN	NaN
VFM	denovo7275	k__Bacteria;_p__Bacteroidetes;_c__Bacteroidia;_o__Bacteroidales;_f__Bacteroidaceae;_g__Bacteroides;_s__fragilis	0.6758	0.762	-2.3028	0.6537	0.7475	-2.4927	0.5918	0.7058	-3.005	0.6971	0.7817	-2.0937	0.6001	0.7061	-2.9273	0.5871	0.6983	-3.0237	0.5671	0.6833	-3.1444	0.6642	0.7322	-3.1298
VFM	denovo852	k__Bacteria;_p__Firmicutes;_c__Clostridia;_o__Clostridiales;_f__Lachnospiraceae;_g__Coprococcus;_s__	0.6769	0.762	2.393	0.8541	0.9022	1.0526	0.8765	0.9164	0.8625	0.819	0.8811	1.391	0.8408	0.897	1.1415	0.6997	0.7907	2.239	0.9002	0.9423	0.6943	1	1	-1.239
VFM	denovo1980	k__Bacteria;_p__Bacteroidetes;_c__Bacteroidia;_o__Bacteroidales;_f__Bacteroidaceae;_g__Bacteroides;_s__	0.6827	0.767	2.2437	0.7042	0.7877	2.0989	0.7329	0.8124	1.9411	0.7002	0.7835	2.1234	0.7024	0.7938	2.1598	0.6899	0.7837	2.2179	0.7081	0.8002	2.0679	0.8033	0.8579	2.6812
VFM	denovo248	k__Bacteria;_p__Firmicutes;_c__Clostridia;_o__Clostridiales;_f__Christensenellaceae;_g__;_s__	0.6865	0.7698	-2.3239	0.6084	0.7122	-2.945	0.6133	0.7212	-2.8995	0.642	0.7414	-2.6392	0.5958	0.7061	-3.0678	0.764	0.8358	-1.7209	0.6755	0.7754	-2.3622	0.4158	0.4821	-6.2681
VFM	denovo118	k__Bacteria;_p__Firmicutes;_c__Clostridia;_o__Clostridiales;_f__;_g__;_s__	0.7065	0.7908	-2.148	0.8098	0.8696	-1.3873	0.8464	0.894	-1.1178	0.8068	0.8712	-1.3828	0.8622	0.9107	-0.9919	0.8426	0.8916	-1.1606	0.9582	0.9702	0.1836	NaN	NaN	NaN
VFM	denovo32	k__Bacteria;_p__Firmicutes;_c__Clostridia;_o__Clostridiales;_f__Clostridiaceae;_g__;_s__	0.7097	0.7928	2.2932	0.6187	0.7174	3.0999	0.6067	0.7177	3.2057	0.5366	0.6532	3.7708	0.7361	0.8222	2.089	0.6908	0.7837	2.5136	0.5639	0.6809	3.5413	0.6291	0.7014	5.0783
VFM	denovo1551	k__Bacteria;_p__Firmicutes;_c__Clostridia;_o__Clostridiales;_f__Lachnospiraceae;_g__[Ruminococcus];_s__	0.7131	0.795	2.1955	0.7793	0.8446	1.6676	0.7697	0.8404	1.7082	0.7596	0.8278	1.7829	0.7436	0.829	1.9524	0.7723	0.8418	1.7477	0.8212	0.8884	1.303	NaN	NaN	NaN
VFM	denovo6	k__Bacteria;_p__Firmicutes;_c__Clostridia;_o__Clostridiales;_f__Ruminococcaceae;_g__Ruminococcus;_s__	0.7231	0.8038	-2.0273	0.6321	0.7267	-2.7878	0.6912	0.7811	-2.2896	0.6667	0.7615	-2.4878	0.7184	0.8072	-2.1346	0.7368	0.8168	-1.9668	0.6938	0.7886	-2.273	NaN	NaN	NaN
VFM	denovo512	k__Bacteria;_p__Firmicutes;_c__Clostridia;_o__Clostridiales;_f__[Mogibacteriaceae];_g__;_s__	0.7237	0.8038	-1.9835	0.5516	0.6619	-3.3405	0.5651	0.6838	-3.299	0.616	0.7228	-2.7963	0.5331	0.649	-3.5348	0.6888	0.7837	-2.2776	0.4989	0.6285	-3.84	0.2515	0.3095	-7.3152
VFM	denovo1713	k__Bacteria;_p__Bacteroidetes;_c__Bacteroidia;_o__Bacteroidales;_f__Bacteroidaceae;_g__Bacteroides;_s__	0.7265	0.8054	2.0591	0.7312	0.806	1.9552	0.766	0.838	1.684	0.6306	0.7311	2.7497	0.7461	0.8303	1.8478	0.743	0.8218	1.8822	0.6516	0.7498	2.5925	NaN	NaN	NaN
VFM	denovo824	k__Bacteria;_p__Firmicutes;_c__Clostridia;_o__Clostridiales;_f__Ruminococcaceae;_g__Ruminococcus;_s__	0.7298	0.8075	-1.8876	0.681	0.7702	-2.2818	0.6455	0.7448	-2.5609	0.6745	0.7667	-2.2956	0.6819	0.7781	-2.2865	0.5539	0.673	-3.2859	0.4892	0.6209	-3.8259	0.4016	0.4683	-5.7166
VFM	denovo1050	k__Bacteria;_p__Firmicutes;_c__Clostridia;_o__Clostridiales;_f__Ruminococcaceae;_g__Faecalibacterium;_s__prausnitzii	0.7331	0.8096	-1.8815	0.7244	0.8004	-1.9231	0.7829	0.8501	-1.5566	0.8614	0.9132	-0.9982	0.7761	0.8474	-1.5884	0.8898	0.9247	-0.769	0.9383	0.9621	0.3824	NaN	NaN	NaN
VFM	denovo884	k__Bacteria;_p__Firmicutes;_c__Clostridia;_o__Clostridiales;_f__Ruminococcaceae;_g__Ruminococcus;_s__	0.7369	0.8123	-1.8893	0.7082	0.7881	-2.1511	0.7588	0.8348	-1.7292	0.8496	0.9039	-1.0564	0.7608	0.8411	-1.692	0.7537	0.8275	-1.773	0.8814	0.9293	-0.8154	NaN	NaN	NaN
VFM	denovo1589	k__Bacteria;_p__Firmicutes;_c__Clostridia;_o__Clostridiales;_f__Ruminococcaceae;_g__;_s__	0.7406	0.8148	-1.8491	0.716	0.7937	-1.9857	0.7278	0.8083	-1.9313	0.7209	0.8001	-1.9394	0.7672	0.8425	-1.6436	0.8324	0.884	-1.1611	0.8397	0.9	-1.1236	1	1	-1.014
VFM	denovo234	k__Bacteria;_p__Firmicutes;_c__Clostridia;_o__Clostridiales;_f__Lachnospiraceae;_g__Coprococcus;_s__	0.7449	0.818	-1.892	0.7035	0.7877	-2.2113	0.684	0.7773	-2.3951	0.7408	0.8163	-1.9092	0.6412	0.7407	-2.745	0.7046	0.7921	-2.2478	0.6374	0.7405	-2.7285	0.6774	0.7453	-3.7915
VFM	denovo288	k__Bacteria;_p__Firmicutes;_c__Clostridia;_o__Clostridiales;_f__Ruminococcaceae;_g__;_s__	0.7481	0.8186	1.8263	0.9371	0.9687	0.4551	0.973	0.9849	0.1655	0.9417	0.9649	0.4189	0.8492	0.9003	1.0809	0.7782	0.845	1.6103	0.9619	0.9702	0.155	1	1	-0.8256
VFM	denovo50	k__Bacteria;_p__Bacteroidetes;_c__Bacteroidia;_o__Bacteroidales;_f__[Barnesiellaceae];_g__;_s__	0.7496	0.8186	-1.834	0.7763	0.8429	-1.6098	0.8011	0.8618	-1.4046	0.8248	0.8856	-1.2526	0.8085	0.8733	-1.3842	0.9038	0.9343	-0.7169	0.9703	0.9737	0.1332	NaN	NaN	NaN
VFM	denovo1262	k__Bacteria;_p__Firmicutes;_c__Clostridia;_o__Clostridiales;_f__Lachnospiraceae;_g__;_s__	0.7497	0.8186	1.7936	0.7117	0.7905	2.0584	0.6814	0.7761	2.3265	0.642	0.7414	2.6267	0.7001	0.7928	2.1431	0.6714	0.7707	2.3949	0.5515	0.6701	3.331	0.6413	0.7137	3.9852
VFM	denovo4811	k__Bacteria;_p__Bacteroidetes;_c__Bacteroidia;_o__Bacteroidales;_f__Bacteroidaceae;_g__Bacteroides;_s__uniformis	0.7542	0.8219	-1.8555	0.7681	0.8372	-1.7217	0.742	0.8179	-1.8837	0.8722	0.9146	-0.9445	0.8234	0.8858	-1.2578	0.7298	0.8121	-1.9661	0.8953	0.9388	-0.7381	1	1	0.3383
VFM	denovo1396	k__Bacteria;_p__Bacteroidetes;_c__Bacteroidia;_o__Bacteroidales;_f__Bacteroidaceae;_g__Bacteroides;_s__	0.7556	0.8219	-1.7168	0.8452	0.9005	-1.1092	0.8173	0.8744	-1.2636	0.8399	0.8953	-1.1435	0.7727	0.8453	-1.6146	0.7704	0.8412	-1.6228	0.8374	0.8994	-1.1314	1	1	-0.1288
VFM	denovo23	k__Bacteria;_p__Firmicutes;_c__Clostridia;_o__Clostridiales;_f__Lachnospiraceae;_g__;_s__	0.7608	0.8261	-1.7617	0.7248	0.8004	-1.9703	0.7779	0.8462	-1.5648	0.6785	0.7698	-2.3103	0.8806	0.9251	-0.7952	0.7321	0.8131	-1.9094	0.7357	0.8245	-1.887	1	1	-1.0287
VFM	denovo29	k__Bacteria;_p__Bacteroidetes;_c__Bacteroidia;_o__Bacteroidales;_f__Bacteroidaceae;_g__Bacteroides;_s__	0.7706	0.8352	-1.704	0.7998	0.862	-1.5087	0.8198	0.8754	-1.2971	0.6108	0.7181	-2.9684	0.7901	0.8596	-1.5705	0.8102	0.87	-1.3776	0.6509	0.7498	-2.6063	NaN	NaN	NaN
VFM	denovo1275	k__Bacteria;_p__Firmicutes;_c__Clostridia;_o__Clostridiales;_f__Ruminococcaceae;_g__;_s__	0.7773	0.8408	1.5696	0.7826	0.8466	1.5533	0.7862	0.8506	1.4655	0.68	0.77	2.2562	0.7645	0.8411	1.6753	0.7148	0.7985	2.0019	0.6066	0.7175	2.8357	NaN	NaN	NaN
VFM	denovo357	k__Bacteria;_p__Firmicutes;_c__Clostridia;_o__Clostridiales;_f__;_g__;_s__	0.7788	0.841	1.5829	0.7649	0.8353	1.6527	0.8121	0.8704	1.3682	0.7069	0.7881	2.1335	0.8762	0.9238	0.8526	0.7899	0.8529	1.4679	0.7836	0.8557	1.5745	NaN	NaN	NaN
VFM	denovo121	k__Bacteria;_p__Firmicutes;_c__Clostridia;_o__Clostridiales;_f__Veillonellaceae;_g__Phascolarctobacterium;_s__	0.7842	0.8452	-1.5563	0.7696	0.8372	-1.6603	0.7221	0.8051	-2.0494	0.728	0.8056	-1.9808	0.7578	0.8411	-1.7401	0.8058	0.8669	-1.3813	0.7409	0.8261	-1.8278	NaN	NaN	NaN
VFM	denovo396	k__Bacteria;_p__Firmicutes;_c__Clostridia;_o__Clostridiales;_f__Lachnospiraceae;_g__;_s__	0.7871	0.8453	1.4697	0.9022	0.9377	0.6792	0.9303	0.9558	0.4377	0.8288	0.8878	1.1868	0.8958	0.9361	0.7247	0.774	0.842	1.5775	0.8494	0.9054	1.0317	0.9471	1	1.1845
VFM	denovo74	k__Bacteria;_p__Bacteroidetes;_c__Bacteroidia;_o__Bacteroidales;_f__[Paraprevotellaceae];_g__Paraprevotella;_s__	0.7872	0.8453	1.6077	0.8754	0.9168	0.9205	0.8241	0.8777	1.3227	0.7434	0.8164	1.9219	0.8283	0.888	1.2517	0.6522	0.7561	2.6341	0.6138	0.7209	2.9274	1	1	0.523
VFM	denovo6588	k__Bacteria;_p__Bacteroidetes;_c__Bacteroidia;_o__Bacteroidales;_f__Bacteroidaceae;_g__Bacteroides;_s__	0.8071	0.8619	-1.3668	0.9008	0.9377	-0.6986	0.9284	0.9558	-0.5317	0.9975	0.9993	0.0576	0.7999	0.8685	-1.3909	0.8833	0.9212	-0.8406	0.9437	0.9642	0.3056	1	1	1.404
VFM	denovo218	k__Bacteria;_p__Firmicutes;_c__Clostridia;_o__Clostridiales;_f__Lachnospiraceae;_g__;_s__	0.8114	0.8649	-1.3773	0.8881	0.928	-0.8198	0.8667	0.9122	-0.9964	0.9629	0.9763	0.2999	0.8805	0.9251	-0.8708	0.9312	0.9528	-0.5062	0.803	0.8716	1.4337	NaN	NaN	NaN
VFM	denovo494	k__Bacteria;_p__Bacteroidetes;_c__Bacteroidia;_o__Bacteroidales;_f__Porphyromonadaceae;_g__Porphyromonas;_s__	0.8322	0.8841	-1.1759	0.7477	0.8197	-1.8511	0.7607	0.8354	-1.7352	0.6929	0.7798	-2.2312	0.8088	0.8733	-1.3939	0.8968	0.9304	-0.7382	0.7628	0.8425	-1.6991	1	1	-0.8795
VFM	denovo205	k__Bacteria;_p__Firmicutes;_c__Clostridia;_o__Clostridiales;_f__[Mogibacteriaceae];_g__;_s__	0.8324	0.8841	1.1864	0.966	0.9809	0.4022	0.9771	0.9855	0.1864	0.8703	0.9146	0.9997	0.894	0.9358	0.7326	0.9967	0.9989	0.0255	0.9501	0.9667	-0.2681	NaN	NaN	NaN
VFM	denovo6053	k__Bacteria;_p__Bacteroidetes;_c__Bacteroidia;_o__Bacteroidales;_f__Bacteroidaceae;_g__Bacteroides;_s__	0.8379	0.8864	1.2011	0.8238	0.8829	1.2652	0.7353	0.8136	1.9308	0.751	0.8231	1.8003	0.836	0.8944	1.1623	0.8205	0.8762	1.2892	0.7516	0.8348	1.7742	1	1	2.8158
VFM	denovo1358	k__Bacteria;_p__Firmicutes;_c__Clostridia;_o__Clostridiales;_f__Lachnospiraceae;_g__Roseburia;_s__	0.838	0.8864	1.1498	0.8758	0.9168	0.8365	0.8632	0.9101	0.9461	0.8915	0.9282	0.7745	0.9153	0.9429	0.5854	0.7442	0.8218	1.7965	0.8358	0.8994	1.1318	1	1	-0.366
VFM	denovo493	k__Bacteria;_p__Firmicutes;_c__Clostridia;_o__Clostridiales;_f__Ruminococcaceae;_g__;_s__	0.8392	0.8864	-1.1488	0.8479	0.9005	-1.1201	0.7881	0.8509	-1.5249	0.9612	0.9763	-0.2627	0.8285	0.888	-1.2392	0.8239	0.8782	-1.252	0.9381	0.9621	-0.4152	1	1	-1.8382
VFM	denovo384	k__Bacteria;_p__Firmicutes;_c__Erysipelotrichi;_o__Erysipelotrichales;_f__Erysipelotrichaceae;_g__;_s__	0.8408	0.8865	1.1812	0.8418	0.9005	1.2872	0.908	0.942	0.7037	0.7534	0.8242	1.8849	0.8539	0.9036	1.061	0.9315	0.9528	-0.5468	0.9632	0.9702	0.1411	NaN	NaN	NaN
VFM	denovo618	k__Bacteria;_p__Firmicutes;_c__Clostridia;_o__Clostridiales;_f__[Mogibacteriaceae];_g__;_s__	0.8469	0.8913	1.1255	0.9542	0.9797	0.3389	0.9788	0.9855	-0.1825	0.8573	0.9105	1.038	0.8865	0.9296	0.7986	0.9972	0.9989	-0.0091	0.982	0.9837	-0.021	1	1	-1.9031
VFM	denovo1305	k__Bacteria;_p__Firmicutes;_c__Clostridia;_o__Clostridiales;_f__Lachnospiraceae	0.8518	0.8949	-1.0487	0.8437	0.9005	-1.0907	0.7968	0.8587	-1.4496	0.8891	0.9282	-0.7582	0.8434	0.8971	-1.1199	0.8888	0.9247	-0.8072	0.9261	0.9568	-0.4635	NaN	NaN	NaN
VFM	denovo1485	k__Bacteria;_p__Firmicutes;_c__Clostridia;_o__Clostridiales;_f__Lachnospiraceae;_g__Blautia;_s__	0.8585	0.9002	1.0514	0.8469	0.9005	1.1078	0.8771	0.9164	0.9297	0.7218	0.8001	2.0485	0.8415	0.897	1.1812	0.8582	0.9015	1.0718	0.7029	0.7958	2.1789	NaN	NaN	NaN
VFM	denovo98	k__Bacteria;_p__Bacteroidetes;_c__Bacteroidia;_o__Bacteroidales;_f__Bacteroidaceae;_g__Bacteroides;_s__	0.8687	0.9093	-0.923	0.7885	0.8514	-1.4568	0.708	0.794	-2.0704	0.815	0.8784	-1.2985	0.9456	0.9656	-0.3751	0.7297	0.8121	-1.8746	0.7715	0.8482	-1.5528	1	1	-0.2531
VFM	denovo1012	k__Bacteria;_p__Firmicutes;_c__Clostridia;_o__Clostridiales;_f__Lachnospiraceae;_g__Roseburia;_s__	0.8705	0.9096	0.9526	0.8754	0.9168	0.9104	0.786	0.8506	1.5119	0.7729	0.8393	1.5954	0.8118	0.8749	1.3442	0.7486	0.8252	1.7905	0.625	0.7304	2.7311	0.4587	0.525	4.3944
VFM	denovo1244	k__Bacteria;_p__Bacteroidetes;_c__Bacteroidia;_o__Bacteroidales;_f__Bacteroidaceae;_g__Bacteroides;_s__	0.8785	0.9163	-0.8603	0.803	0.8638	-1.4438	0.8761	0.9164	-0.8673	0.9317	0.958	-0.5057	0.9813	0.9829	-0.1392	0.9932	0.9989	-0.0186	0.8601	0.9118	1.0042	1	1	-0.0187
VFM	denovo6591	k__Bacteria;_p__Bacteroidetes;_c__Bacteroidia;_o__Bacteroidales;_f__Bacteroidaceae;_g__Bacteroides;_s__	0.8832	0.9187	-0.8127	0.9423	0.9707	-0.4366	0.9373	0.958	-0.4393	0.9796	0.9864	-0.0729	0.9071	0.9377	-0.6644	0.9104	0.9394	-0.6167	0.9652	0.9702	0.0791	1	1	-0.274
VFM	denovo166	k__Bacteria;_p__Bacteroidetes;_c__Bacteroidia;_o__Bacteroidales;_f__[Barnesiellaceae];_g__;_s__	0.8839	0.9187	-0.7994	0.8524	0.9022	-1.0912	0.8917	0.9284	-0.7574	0.84	0.8953	-1.0995	0.9485	0.9668	-0.3683	0.9431	0.9613	-0.379	0.9491	0.9667	-0.3375	NaN	NaN	NaN
VFM	denovo1539	k__Bacteria;_p__Bacteroidetes;_c__Bacteroidia;_o__Bacteroidales;_f__Bacteroidaceae;_g__Bacteroides;_s__fragilis	0.8856	0.9187	0.8153	0.8528	0.9022	1.0916	0.9689	0.9824	0.2284	0.9018	0.9339	0.6993	0.9373	0.9614	0.424	0.987	0.9967	-0.0811	0.9289	0.9568	-0.451	NaN	NaN	NaN
VFM	denovo140	k__Bacteria;_p__Proteobacteria;_c__Alphaproteobacteria;_o__RF32;_f__;_g__;_s__	0.8916	0.9233	-0.7972	1	1	0.1871	0.9328	0.9558	0.4675	0.8892	0.9282	0.7993	0.9577	0.9728	0.3317	0.9154	0.9429	0.6179	0.6415	0.7437	2.6771	NaN	NaN	NaN
VFM	denovo465	k__Bacteria;_p__Firmicutes;_c__Clostridia;_o__Clostridiales;_f__Ruminococcaceae;_g__Anaerotruncus;_s__	0.8944	0.9246	-0.735	0.8595	0.9062	-1.0575	0.8046	0.864	-1.4383	0.8298	0.8878	-1.2195	0.9027	0.9374	-0.7203	0.8172	0.8743	-1.2962	0.7747	0.8482	-1.6192	0.9161	0.9748	-3.2263
VFM	denovo22175	k__Bacteria;_p__Firmicutes;_c__Clostridia;_o__Clostridiales;_f__Lachnospiraceae;_g__;_s__	0.8961	0.9247	0.7057	0.9597	0.9797	0.2808	0.8333	0.8833	1.1938	0.9582	0.975	0.341	0.8982	0.9368	0.7	0.8354	0.8856	1.1634	0.8875	0.934	0.7618	0.8028	0.8579	1.0828
VFM	denovo40	k__Bacteria;_p__Bacteroidetes;_c__Bacteroidia;_o__Bacteroidales;_f__Bacteroidaceae;_g__Bacteroides;_s__	0.903	0.9302	-0.6999	0.9394	0.9694	-0.4792	0.921	0.9521	0.5592	0.9869	0.9904	-0.0342	0.9705	0.9806	-0.2062	0.9524	0.9691	0.3704	0.844	0.9029	1.1263	NaN	NaN	NaN
VFM	denovo63	k__Bacteria;_p__Bacteroidetes;_c__Bacteroidia;_o__Bacteroidales;_f__Rikenellaceae;_g__;_s__	0.9085	0.9342	-0.6224	0.9168	0.9511	-0.5476	0.9141	0.9466	-0.5479	0.9696	0.9814	-0.1916	0.9104	0.9394	-0.6532	0.9881	0.9967	0.1033	0.918	0.9506	0.5215	NaN	NaN	NaN
VFM	denovo561	k__Bacteria;_p__Firmicutes;_c__Clostridia;_o__Clostridiales;_f__Ruminococcaceae;_g__;_s__	0.9269	0.9514	0.4613	0.9626	0.9797	-0.2377	1	1	-0.0481	0.9249	0.9527	0.5721	0.9779	0.9829	0.1394	0.9787	0.9913	0.1477	0.965	0.9702	0.0975	NaN	NaN	NaN
VFM	denovo171	k__Bacteria;_p__Firmicutes;_c__Clostridia;_o__Clostridiales;_f__Lachnospiraceae;_g__;_s__	0.9358	0.9576	0.446	0.8614	0.9066	1.0253	0.8307	0.8822	1.2536	0.8069	0.8712	1.4196	0.8087	0.8733	1.4363	0.8127	0.8711	1.3597	0.6236	0.7303	2.8027	NaN	NaN	NaN
VFM	denovo8442	k__Bacteria;_p__Bacteroidetes;_c__Bacteroidia;_o__Bacteroidales;_f__Bacteroidaceae;_g__Bacteroides;_s__	0.9362	0.9576	0.4606	0.9561	0.9797	0.2907	0.9065	0.942	0.6953	1	1	-0.0925	0.976	0.9827	0.2062	0.8758	0.9151	0.8682	0.9645	0.9702	0.1194	NaN	NaN	NaN
VFM	denovo10643	k__Bacteria;_p__Bacteroidetes;_c__Bacteroidia;_o__Bacteroidales;_f__Bacteroidaceae;_g__Bacteroides;_s__	0.9415	0.9614	-0.4365	0.9754	0.9833	-0.1649	0.9383	0.958	0.4029	0.9354	0.9602	-0.4571	0.9041	0.9374	-0.6829	1	1	0.0319	0.9389	0.9621	-0.4013	0.7543	0.813	-1.0467
VFM	denovo1018	k__Bacteria;_p__Firmicutes;_c__Clostridia;_o__Clostridiales;_f__Lachnospiraceae	0.9471	0.9653	-0.3956	0.9611	0.9797	-0.2629	0.8249	0.8777	-1.2571	0.973	0.9814	0.1661	0.9399	0.9614	-0.4371	0.8311	0.884	-1.187	0.9148	0.9506	-0.5358	0.5584	0.6286	-4.4081
VFM	denovo565	k__Bacteria;_p__Firmicutes;_c__Clostridia;_o__Clostridiales;_f__Christensenellaceae;_g__Christensenella;_s__	0.9525	0.9679	0.3251	0.9708	0.9809	-0.2498	0.9622	0.9789	-0.2554	0.9727	0.9814	0.2459	0.9701	0.9806	-0.2471	0.9953	0.9989	-0.0507	0.9443	0.9642	-0.3153	NaN	NaN	NaN
VFM	denovo1315	k__Bacteria;_p__Firmicutes;_c__Clostridia;_o__Clostridiales;_f__Lachnospiraceae;_g__;_s__	0.9529	0.9679	0.3275	0.8905	0.9288	0.7875	0.8814	0.9194	0.8462	0.914	0.9431	0.5695	0.9052	0.9374	0.6305	0.8551	0.9005	1.0669	0.7944	0.8642	1.4704	0.7085	0.7736	3.3706
VFM	denovo106	k__Bacteria;_p__Firmicutes;_c__Clostridia;_o__Clostridiales;_f__Ruminococcaceae;_g__Ruminococcus;_s__	0.9566	0.9699	0.3262	0.9289	0.962	0.5358	0.9748	0.9849	-0.1892	0.8698	0.9146	0.8608	0.9887	0.9887	-0.0634	0.9748	0.9902	0.2072	0.9131	0.9506	0.5856	1	1	-0.2309
VFM	denovo906	k__Bacteria;_p__Bacteroidetes;_c__Bacteroidia;_o__Bacteroidales;_f__Bacteroidaceae;_g__Bacteroides;_s__ovatus	0.9684	0.9802	-0.3072	0.9765	0.9833	-0.1986	0.9325	0.9558	-0.5463	0.9483	0.9699	0.3403	0.9013	0.9374	-0.7062	0.8516	0.8995	-1.0569	0.8928	0.938	-0.7229	NaN	NaN	NaN
VFM	denovo86	k__Bacteria;_p__Firmicutes;_c__Erysipelotrichi;_o__Erysipelotrichales;_f__Erysipelotrichaceae;_g__[Eubacterium];_s__biforme	0.9745	0.9836	0.1875	0.9688	0.9809	-0.2836	0.9245	0.954	-0.5287	0.8941	0.9292	-0.746	0.9751	0.9827	0.166	0.9794	0.9913	0.2146	0.9166	0.9506	-0.5847	NaN	NaN	NaN
VFM	denovo904	k__Bacteria;_p__Firmicutes;_c__Clostridia;_o__Clostridiales;_f__;_g__;_s__	0.9751	0.9836	0.1862	0.9843	0.9894	-0.0918	0.9978	1	-0.0132	0.897	0.9306	0.6921	0.9395	0.9614	0.4495	0.8556	0.9005	1.0635	0.7367	0.8245	1.9002	0.9394	0.9977	1.6474
VFM	denovo124	k__Bacteria;_p__Firmicutes;_c__Clostridia;_o__Clostridiales;_f__Ruminococcaceae;_g__Ruminococcus;_s__	0.982	0.9888	0.0677	0.9908	0.9942	-0.0458	0.9841	0.9892	-0.1713	0.9823	0.9874	-0.0747	0.9686	0.9806	-0.2337	0.9246	0.9507	0.5093	0.9548	0.9697	0.1929	NaN	NaN	NaN
VFM	denovo21	k__Bacteria;_p__Firmicutes;_c__Clostridia;_o__Clostridiales;_f__Ruminococcaceae;_g__;_s__	0.9889	0.9935	-0.0354	1	1	0.128	1	1	0.0212	0.9537	0.9721	0.3959	0.9549	0.9716	0.323	0.8735	0.9143	0.894	0.772	0.8482	1.6476	NaN	NaN	NaN
VFM	denovo759	k__Bacteria;_p__Bacteroidetes;_c__Bacteroidia;_o__Bacteroidales;_f__Bacteroidaceae;_g__Bacteroides;_s__uniformis	0.9901	0.9935	0.112	0.9692	0.9809	0.1781	0.872	0.9161	0.8859	0.8659	0.9146	0.9209	0.8447	0.8971	1.1106	0.9011	0.9332	0.6482	0.6996	0.7937	2.0968	0.6987	0.7643	0.2016
VFM	denovo114	k__Bacteria;_p__Bacteroidetes;_c__Bacteroidia;_o__Bacteroidales;_f__Bacteroidaceae;_g__Bacteroides;_s__coprophilus	0.9951	0.9968	0.0639	0.9629	0.9797	0.2927	0.954	0.9724	0.3348	0.9505	0.9706	0.3013	0.9223	0.9483	0.5759	0.9412	0.961	0.4715	0.8575	0.9108	1.0244	1	1	-0.097
VFM	denovo6069	k__Bacteria;_p__Bacteroidetes;_c__Bacteroidia;_o__Bacteroidales;_f__Bacteroidaceae;_g__Bacteroides;_s__uniformis	1	1	0.0268	0.9618	0.9797	0.3423	0.9637	0.9789	0.259	0.8721	0.9146	0.8529	0.9801	0.9829	0.1471	0.9305	0.9528	0.4739	0.8042	0.8716	1.3514	1	1	-0.0468
