# Supplementary material for: Dissecting the role of the gut microbiota and diet on visceral fat mass accumulation
Source: Sci Rep. 2019 Jul 5;9:9758. doi: 10.1038/s41598-019-46193-w (PMC6611773; doi:10.1038/s41598-019-46193-w)
Supplement: Supplementary file 6 — Supplementary Dataset 5 [file 41598_2019_46193_MOESM6_ESM.xlsx]

## Sheet: Sheet1
	Trans fa
denovo27	k__Bacteria;_p__Firmicutes;_c__Clostridia;_o__Clostridiales;_f__Lachnospiraceae;_g__[Ruminococcus];_s__gnavus
denovo270	k__Bacteria;_p__Firmicutes;_c__Clostridia;_o__Clostridiales;_f__;_g__;_s__
denovo448	k__Bacteria;_p__Firmicutes;_c__Clostridia;_o__Clostridiales;_f__Ruminococcaceae;_g__;_s__
denovo526	k__Bacteria;_p__Firmicutes;_c__Clostridia;_o__Clostridiales;_f__Ruminococcaceae;_g__Oscillospira;_s__
denovo57	k__Bacteria;_p__Firmicutes;_c__Clostridia;_o__Clostridiales;_f__Lachnospiraceae;_g__Lachnospira;_s__
	Fibre
denovo110	k__Bacteria;_p__Firmicutes;_c__Clostridia;_o__Clostridiales;_f__Ruminococcaceae;_g__;_s__
denovo123	k__Bacteria;_p__Firmicutes;_c__Clostridia;_o__Clostridiales;_f__Ruminococcaceae;_g__;_s__
denovo144	k__Bacteria;_p__Firmicutes;_c__Clostridia;_o__Clostridiales;_f__Lachnospiraceae;_g__Blautia;_s__
denovo151	k__Bacteria;_p__Firmicutes;_c__Clostridia;_o__Clostridiales;_f__;_g__;_s__
denovo197	k__Bacteria;_p__Firmicutes;_c__Clostridia;_o__Clostridiales;_f__Clostridiaceae;_g__;_s__
denovo27	k__Bacteria;_p__Firmicutes;_c__Clostridia;_o__Clostridiales;_f__Lachnospiraceae;_g__[Ruminococcus];_s__gnavus
denovo381	k__Bacteria;_p__Firmicutes;_c__Clostridia;_o__Clostridiales;_f__Ruminococcaceae;_g__;_s__
denovo467	k__Bacteria;_p__Actinobacteria;_c__Actinobacteria;_o__Actinomycetales;_f__Actinomycetaceae;_g__Actinomyces;_s__
denovo526	k__Bacteria;_p__Firmicutes;_c__Clostridia;_o__Clostridiales;_f__Ruminococcaceae;_g__Oscillospira;_s__
denovo55	k__Bacteria;_p__Firmicutes;_c__Clostridia;_o__Clostridiales;_f__Lachnospiraceae;_g__[Ruminococcus];_s__
denovo57	k__Bacteria;_p__Firmicutes;_c__Clostridia;_o__Clostridiales;_f__Lachnospiraceae;_g__Lachnospira;_s__
	Magnesium
denovo151	k__Bacteria;_p__Firmicutes;_c__Clostridia;_o__Clostridiales;_f__;_g__;_s__
denovo27	k__Bacteria;_p__Firmicutes;_c__Clostridia;_o__Clostridiales;_f__Lachnospiraceae;_g__[Ruminococcus];_s__gnavus
denovo270	k__Bacteria;_p__Firmicutes;_c__Clostridia;_o__Clostridiales;_f__;_g__;_s__
denovo526	k__Bacteria;_p__Firmicutes;_c__Clostridia;_o__Clostridiales;_f__Ruminococcaceae;_g__Oscillospira;_s__
denovo55	k__Bacteria;_p__Firmicutes;_c__Clostridia;_o__Clostridiales;_f__Lachnospiraceae;_g__[Ruminococcus];_s__
denovo57	k__Bacteria;_p__Firmicutes;_c__Clostridia;_o__Clostridiales;_f__Lachnospiraceae;_g__Lachnospira;_s__
denovo72	k__Bacteria;_p__Firmicutes;_c__Clostridia;_o__Clostridiales;_f__;_g__;_s__
	Biotin
denovo1015	k__Bacteria;_p__Firmicutes;_c__Clostridia;_o__Clostridiales;_f__;_g__;_s__
denovo12	k__Bacteria;_p__Firmicutes;_c__Clostridia;_o__Clostridiales;_f__Ruminococcaceae;_g__;_s__
denovo151	k__Bacteria;_p__Firmicutes;_c__Clostridia;_o__Clostridiales;_f__;_g__;_s__
denovo59	k__Bacteria;_p__Firmicutes;_c__Clostridia;_o__Clostridiales;_f__Ruminococcaceae;_g__Oscillospira;_s__
denovo62	k__Bacteria;_p__Firmicutes;_c__Clostridia;_o__Clostridiales;_f__;_g__;_s__
denovo72	k__Bacteria;_p__Firmicutes;_c__Clostridia;_o__Clostridiales;_f__;_g__;_s__
denovo733	k__Bacteria;_p__Firmicutes;_c__Clostridia;_o__Clostridiales;_f__Ruminococcaceae;_g__Ruminococcus;_s__
	Vitamin E
denovo110	k__Bacteria;_p__Firmicutes;_c__Clostridia;_o__Clostridiales;_f__Ruminococcaceae;_g__;_s__
denovo1116	k__Bacteria;_p__Firmicutes;_c__Clostridia;_o__Clostridiales;_f__;_g__;_s__
denovo123	k__Bacteria;_p__Firmicutes;_c__Clostridia;_o__Clostridiales;_f__Ruminococcaceae;_g__;_s__
denovo270	k__Bacteria;_p__Firmicutes;_c__Clostridia;_o__Clostridiales;_f__;_g__;_s__
denovo276	k__Bacteria;_p__Firmicutes;_c__Clostridia;_o__Clostridiales;_f__Ruminococcaceae;_g__Oscillospira;_s__
denovo56	k__Bacteria;_p__Firmicutes;_c__Clostridia;_o__Clostridiales;_f__Lachnospiraceae;_g__;_s__
denovo62	k__Bacteria;_p__Firmicutes;_c__Clostridia;_o__Clostridiales;_f__;_g__;_s__
denovo72	k__Bacteria;_p__Firmicutes;_c__Clostridia;_o__Clostridiales;_f__;_g__;_s__
denovo90	k__Bacteria;_p__Firmicutes;_c__Clostridia;_o__Clostridiales;_f__Lachnospiraceae;_g__Coprococcus;_s__
denovo958	k__Bacteria;_p__Firmicutes;_c__Clostridia;_o__Clostridiales;_f__;_g__;_s__
